# Supplementary material for: Hard wiring of normal tissue-specific chromosome-wide gene expression levels is an additional factor driving cancer type-specific aneuploidies
Source: Genome Med. 2021 May 25;13:93. doi: 10.1186/s13073-021-00905-y (PMC8147418; doi:10.1186/s13073-021-00905-y)
Supplement: Supplementary file 1 — Additional file 1: Table S1. Mapping of cancer type barcodes from TCGA to normal tissue of tumor origin in external data sources. [file 13073_2021_905_MOESM1_ESM.xlsx]

## Sheet: Table S1
Additional file 1: Table S1
Mapping of cancer type barcodes from TCGA to normal tissue of tumor origin in extrenal data sources
Cancer type (TCGA)	normal tissue of origin with available gene expression (GTEx)	normal methylation data available
ACC	Adrenal Gland	No
BLCA	Bladder	No
LAML	Blood	No
LGG	Brain	Yes
GBM	Brain	Yes
BRCA	Breast	No
CESC	Cervix Uteri	Yes
COAD	Colon	Yes
READ	Colon	Yes
ESCA	Esophagus	Yes
KIRP	Kidney	Yes
KIRC	Kidney	Yes
KICH	Kidney	Yes
LIHC	Liver	Yes
LUSC	Lung	Yes
LUAD	Lung	Yes
OV	Ovary	Yes
PAAD	Pancreas	Yes
PRAD	Prostate	Yes
SKCM	Skin	Yes
STAD	Stomach	No
TGCT	Testis	No
THCA	Thyroid	No
UCEC	Uterus	Yes
UCS	Uterus	Yes
DLBC	NA	No
THYM	NA	No
MESO	NA	No
CHOL	NA	No
HNSCC	NA	No
UVM	NA	No
PCPG	NA	No
SARC	NA	No
