# Supplementary material for: Hard wiring of normal tissue-specific chromosome-wide gene expression levels is an additional factor driving cancer type-specific aneuploidies
Source: Genome Med. 2021 May 25;13:93. doi: 10.1186/s13073-021-00905-y (PMC8147418; doi:10.1186/s13073-021-00905-y)
Supplement: Supplementary file 2 — Additional file 2: Table S2. Manually curated DNA methylation datasets of different non cancerous tissues. [file 13073_2021_905_MOESM2_ESM.xlsx]

## Sheet: Table S2
Additional file 2: Table S2
DNA methylation datasets of different non cancerous tissues (Only healthy control samples were further analysed in this study)
GEO Accession ID	Tissue	Sample information
GSE32146	Colon	10 normal Colon mucosa tissue, 10 Crohn’s disease, 4 ulcerative colitis
GSE40360	Brain, frontal lobe	47 samples analyzed in total: 17 MS females, age 55.5 ± 10.3 years; 11 MS males, age 55.0 ± 9.9 years; 7 control females, 69.1 ± 9.2 years; 12 control males, 64.7 ± 8.0 years
GSE61107	Brain, frontal cortex	Genome-Wide DNA methylation analysis was performed on post-mortem human brain tissue from 24 patients with schizophrenia and 24 unaffected controls
GSE88890	Brain, cortex	Tissue (n=75) from two regions of the cortex (Brodmann area 11 (BA11, n=40) and Brodmann area 25 (BA25, n=35)) from 20 MDD MDD suicide cases and 20 non-psychiatric sudden death controls
GSE89702	Brain, cerebellum	33 post-mortem brain (cerebellum) samples were obtained from the Douglas Bell-Canada Brain Bank (DBCBB; 16 schizophrenia and 17 controls), Montreal, Canada
GSE89703	Brain, hippocampus	27 post-mortem brain (hippocampus) samples were obtained from the London Brain Bank for Neurodegenerative Disorders (LBBND; 14 schizophrenia and 13 controls), London, UK
GSE89705	Brain, Striatum	33 post-mortem brain (striatum, putamen) samples were obtained from the Douglas Bell-Canada Brain Bank (DBCBB; 16 schizophrenia and 17 controls), Montreal, Canada
GSE62640	Pancreas	53 male and 34 female human pancreatic islet samples. Normally methylated, non-methylated and fully methylated human DNA samples were included as controls
GSE51954	Skin	10 younger sun protected dermal samples, 10 younger sun exposed dermal samples, 10 older sun protected dermal samples, 10 older sun exposed dermal samples, 9 younger sun protected epidermal samples, 9 younger sun exposed epidermal samples, 10 older sun protected epidermal sample, 10 older sun exposed epidermal samples
GSE90124	Skin	Samples: Bisulphite converted DNA from the 322 samples were hybridised to the Illumina HumanMethylation450 BeadChip
GSE52401	Lung	Bisulphite converted DNA from 244 fresh-frozen primary human lung samples were hybridised to the Illumina Infinium 450k Human Methylation Beadchip v1.2. This file has 60 samples.
GSE61258	Liver	Bisulphite converted DNA from the 79 samples were hybridised to the Illumina Infinium 450k Human Methylation Beadchip
GSE61446	Liver	Bisulphite converted DNA from the 67 Liver samples were hybridised to the Illumina Infinium 450k Human Methylation Beadchip
GSE51820	Ovary	This study included 96 total samples, including 53 serous ovarian cancers, 11 endometrioid ovarian cancers, 13 clear cell ovarian cancers, 8 mucinous ovarian cancers, 4 fallopian tube epithelium specimens, 4 ovarian surface epithelium specimens, 1 universally methylated DNA sample, 1 normal human lymphocyte sample, and 1 50:50 mixture of the normal human lymphocyte DNA and universally methylated …
GSE46306	Cervix	In this study 20 normal cervical samples (HPV negative), 18 samples with CIN3 lesions (HPV positive) and 6 cervical cancer tissues (HPV positive) were included.
GSE45187	Uterus	Bisulphite converted DNA from the three uterine leiomyoma, three myometrium with leiomyoma and three myometrium without leiomyoma were hybridised to the Illumina infinium HumanMethylation450 BeadChip.
GSE52826	Esophagus	DNA methylation profiles of esophageal squamous cell carcinoma (4 samples), paired adjacent normal surrounding tissues (4 samples) and normal esophagus mucosa from healthy individuals (4 samples) were generated using Infinium methylation 450K BeadChips from Illumina (Illumina, San Diego, USA)
GSE59157	Kidney	Genome wide DNA methylation profiling of normal kidney (n=36), nephrogenic rest (n=22) and Wilms tumour (n=37) was performed using the Illumina 450k array.
