# Supplementary material for: Hard wiring of normal tissue-specific chromosome-wide gene expression levels is an additional factor driving cancer type-specific aneuploidies
Source: Genome Med. 2021 May 25;13:93. doi: 10.1186/s13073-021-00905-y (PMC8147418; doi:10.1186/s13073-021-00905-y)
Supplement: Supplementary file 3 — Additional file 3: Table S3. Mean gene expression levels of each chromosome arm in each cancer type (from TCGA). [file 13073_2021_905_MOESM3_ESM.xlsx]

## Sheet: Table S3
Additional file 3: Table S3
Mean gene expression levels of each chromosome arm in each cancer type (from TCGA)
(For ease of visualization of heatmaps the mean chromosome arm-wide gene expression levels of each arm, quantified in RPKM, were mapped to the reference distribution of arm imbalance scores using quantile normalization)
	ACC	BLCA	BRCA	CESC	CHOL	COAD	DLBC	ESCA	GBM	HNSC	KICH	KIRC	KIRP	LAML	LGG	LIHC	LUAD	LUSC	MESO	OV	PAAD	PCPG	PRAD	READ	SARC	SKCM	STAD	TGCT	THCA	THYM	UCEC	UCS	UVM
1p	-0.11236	0.1393	0.035305	0.16892	0	0.048499	0.06383	-0.04908	-0.0017575	0.054688	-0.061538	0.0082816	0.010714	0.0080645	-0.054159	-0.0027624	0.0059642	-0.064315	-0.012346	0.047101	0.0060241	-0.036585	-0.0042373	0.019355	-0.0040323	0.0043384	0	-0.051613	0.010616	-0.009434	0.067698	0.017857	0.0375
1q	-0.44944	-0.23881	-0.18225	-0.094595	-0.13889	-0.25404	-0.042553	-0.19018	-0.19508	-0.13867	-0.76923	-0.2029	-0.13214	-0.0080645	-0.10251	-0.12707	-0.22863	-0.32573	-0.17284	-0.32971	-0.19277	-0.31098	-0.12288	-0.34839	-0.14113	-0.11063	-0.20843	-0.69677	-0.016985	-0.084906	-0.081238	-0.32143	-0.1625
2p	0.42697	0.41294	0.38931	0.51689	0.13889	0.48499	0.17021	0.47239	0.29701	0.2793	0.10769	0.26915	0.50357	0.056452	0.06383	0.49724	0.54473	0.60166	0.17284	0.46558	0.21084	0.12805	0.036017	0.52258	0.15323	0.38395	0.52225	0.98065	0.027601	0.066038	0.2205	0.48214	0.1
2q	-0.21348	-0.1194	-0.125	-0.084459	0	-0.0069284	0.042553	-0.06135	0.0070299	-0.09375	-0.061538	0.0062112	-0.046429	-0.0080645	-0.025145	-0.1105	-0.099404	-0.139	-0.08642	-0.12319	-0.042169	-0.030488	-0.010593	-0.051613	-0.092742	-0.034707	-0.032787	-0.22581	-0.0042463	-0.028302	-0.025145	-0.017857	0
3p	0.37079	0.199	0.29485	0.010135	0.055556	0.38799	0.12766	0.018405	0.74692	-0.015625	0.21538	0.097308	0.56071	0.072581	0.19923	0.29006	0.11928	0	0.08642	0.37138	0.13253	0.097561	0.097458	0.37419	0.17742	0.36226	0.15925	0.47742	0.046709	0.084906	0.098646	0.21429	0.075
3q	-0.16854	-0.0099502	-0.12309	-0.013514	-0.11111	-0.076212	0.042553	0.04908	-0.0087873	0.013672	-0.046154	-0.039337	-0.046429	0	-0.040619	-0.088398	-0.14314	0.24066	-0.061728	0.0018116	-0.060241	-0.073171	-0.019068	-0.16774	-0.080645	-0.036876	-0.081967	-0.36129	-0.0042463	-0.037736	-0.03675	-0.14286	-0.15
4p	-0.05618	-0.0199	-0.080153	-0.067568	0.027778	0.0046189	0.06383	-0.12883	0.015817	-0.091797	0.13846	0.057971	0.085714	0.0080645	-0.0038685	-0.063536	-0.019881	-0.14108	0.037037	-0.092391	-0.018072	-0.02439	-0.0042373	-0.045161	-0.020161	0	-0.025761	-0.14194	0.0021231	0	0.015474	0.017857	0.0375
4q	-0.40449	-0.40547	-0.3416	-0.30405	-0.47222	-0.28406	-0.14894	-0.34969	-0.20211	-0.33984	-0.13846	-0.10973	-0.14286	-0.1129	-0.15474	-0.19613	-0.40954	-0.55602	-0.39506	-0.5942	-0.21084	-0.31707	-0.048729	-0.48387	-0.35484	-0.52928	-0.24356	-0.8129	-0.025478	-0.16981	-0.18956	-0.55357	-0.5
5p	0.078652	-0.21642	-0.0076336	-0.10473	0.027778	-0.13857	-0.06383	-0.15951	-0.029877	-0.125	0.061538	0.16563	0.060714	-0.024194	-0.023211	0.016575	-0.023857	0.03112	0	-0.17029	-0.078313	-0.0060976	-0.0021186	-0.24516	-0.044355	-0.10412	-0.11241	-0.47742	-0.0084926	-0.018868	-0.06383	-0.017857	0.0125
5q	0.38202	-0.11443	-0.081107	-0.070946	-0.027778	-0.030023	0.042553	-0.15951	0.019332	-0.09375	0.030769	0.14907	-0.046429	0	0.0038685	-0.099448	-0.13917	-0.28838	-0.012346	-0.19565	-0.054217	0.036585	-0.0042373	-0.070968	-0.0040323	-0.0021692	-0.098361	-0.34194	-0.0021231	-0.028302	-0.030948	-0.089286	0.0125
6p	-0.4382	-0.31343	-0.33492	-0.17905	-0.16667	-0.23557	-0.06383	-0.42945	-0.75044	-0.29492	-0.8	-0.21532	-0.1	-0.024194	-0.31528	-0.17403	-0.37575	-0.51867	-0.38272	-0.36594	-0.40964	-0.5122	-0.11017	-0.30323	-0.35887	-0.23644	-0.29977	-0.70968	-0.019108	-0.10377	-0.10058	-0.33929	-0.0125
6q	-0.22472	-0.19403	-0.16603	-0.13176	-0.33333	-0.073903	-0.06383	-0.11043	-0.031634	-0.15625	-0.69231	-0.022774	-0.053571	-0.0080645	-0.061896	-0.14641	-0.21272	-0.15353	-0.08642	-0.23188	-0.10241	-0.030488	-0.014831	-0.077419	-0.064516	-0.20607	-0.077283	-0.29032	-0.0042463	-0.056604	-0.059961	-0.16071	-0.025
7p	0.34831	0.12935	0.0066794	-0.013514	0.11111	0.43649	0.085106	0.34969	0.76977	0.09375	0.13846	0.14286	0.46071	0.0080645	0.048356	-0.041436	0.17495	0.27801	0.08642	-0.039855	0.096386	0.067073	0.03178	0.45161	0.072581	0.21475	0.37939	0.30323	0.0021231	0	0.075435	0.30357	0.025
7q	-0.044944	-0.097015	-0.13454	-0.11824	-0.11111	-0.011547	0	-0.18405	-0.0070299	-0.18164	0.015385	-0.076605	0.014286	-0.0080645	-0.03675	-0.10221	-0.18489	-0.22614	-0.074074	-0.20471	-0.066265	-0.036585	-0.021186	-0.058065	-0.10484	-0.0043384	-0.17799	-0.090323	-0.0063694	-0.018868	-0.034816	-0.21429	0
8p	-0.26966	-0.38308	-0.26145	-0.26351	-0.25	-0.27483	-0.10638	-0.33742	-0.052724	-0.28125	-0.69231	-0.10766	-0.082143	-0.040323	-0.065764	-0.4558	-0.40159	-0.4834	-0.1358	-0.52536	-0.18675	-0.036585	-0.052966	-0.65161	-0.1129	-0.11497	-0.23419	-0.43871	-0.0063694	-0.066038	-0.1354	-0.39286	0
8q	0.14607	0.12687	0.066794	-0.027027	0.11111	0.060046	0.06383	0.22086	0.017575	0.15234	0.13846	0.010352	-0.025	0.0080645	0.019342	0.13536	0.04175	0.23859	0	0.27355	0.054217	0.02439	0.0084746	0.032258	-0.0040323	0.0065076	0.13115	-0.025806	0.010616	-0.009434	0.019342	0.23214	0.075
9p	-0.4382	-0.38806	-0.51145	-0.22635	-0.61111	-0.46651	-0.12766	-0.47239	-0.23374	-0.35547	-0.44615	-0.22567	-0.10357	-0.080645	-0.094778	-0.35912	-0.4334	-0.70954	-0.39506	-0.47826	-0.46988	-0.29268	-0.12924	-0.37419	-0.16935	-0.45987	-0.37705	-0.74839	-0.038217	-0.11321	-0.18956	-0.55357	-0.0125
9q	0.24719	-0.047264	-0.12023	-0.033784	-0.11111	0.04388	0.06383	-0.10429	-0.012302	-0.044922	0.092308	-0.041408	-0.042857	0.0080645	-0.019342	0.013812	-0.10934	-0.17012	-0.049383	-0.12862	-0.054217	0.012195	0.016949	0	-0.016129	-0.036876	-0.0093677	-0.16129	0.010616	-0.009434	-0.023211	-0.21429	0.0625
10p	0.20225	0.074627	0.18416	0	0.13889	0.055427	0.06383	0.17178	-0.015817	0.054688	0	0.24845	0.29286	0.032258	0.05029	0.17127	0.093439	0.12448	0.024691	0.1721	0.036145	0.030488	0	0.025806	0.0080645	-0.0021692	0.11241	-0.10323	0.012739	0.075472	0.0058027	0.035714	0.025
10q	-0.14607	-0.14677	-0.14313	-0.087838	-0.055556	-0.076212	0.021277	-0.17178	-0.059754	-0.095703	-0.63077	-0.070393	-0.05	-0.0080645	-0.027079	-0.077348	-0.19284	-0.31535	-0.08642	-0.22283	-0.060241	-0.012195	-0.029661	-0.14194	-0.1129	-0.17354	-0.10539	-0.3871	-0.0042463	-0.037736	-0.042553	-0.14286	0.0125
11p	-0.49438	-0.48259	-0.51813	-0.39865	-0.63889	-0.58661	-0.19149	-0.51534	-0.83656	-0.60156	-0.75385	-0.67702	-0.15714	-0.15323	-0.32495	-0.55525	-0.47515	-0.78631	-0.66667	-0.73007	-0.48193	-0.62195	-0.25212	-0.82581	-0.37903	-0.57918	-0.38173	-0.83226	-0.1465	-0.16981	-0.21083	-0.64286	-0.4875
11q	-0.38202	-0.24129	-0.2042	-0.20946	-0.36111	-0.22402	0	-0.41104	-0.20211	-0.20508	-0.67692	-0.14907	-0.1	-0.024194	-0.092843	-0.18785	-0.37376	-0.51452	-0.33333	-0.32246	-0.22892	-0.19512	-0.044492	-0.34839	-0.20968	-0.42516	-0.29977	-0.78065	-0.016985	-0.11321	-0.098646	-0.48214	0
12p	-0.2809	-0.29602	-0.19847	-0.21622	-0.38889	-0.22171	0.021277	-0.22699	-0.084359	-0.23828	-0.70769	-0.10352	-0.078571	-0.0080645	-0.090909	-0.3232	-0.35984	-0.3361	-0.19753	-0.28623	-0.1506	-0.2622	-0.17797	-0.32903	-0.13306	-0.23644	-0.20609	0.045161	-0.016985	-0.066038	-0.15861	-0.39286	-0.225
12q	0.52809	0.042289	0.038168	0.074324	0.11111	0.048499	0.10638	0.1227	0.026362	0.16016	0.10769	0.10766	0.29286	0.016129	0	0.066298	0.0099404	0.19917	0.061728	0.10326	0.018072	0.036585	-0.0042373	0.012903	0.03629	0.0282	0.016393	0.032258	0.012739	0	0.03675	0.071429	0.0625
13q	-0.33708	-0.23632	-0.18321	-0.17905	-0.13889	0.0046189	-0.042553	-0.17178	-0.052724	-0.18555	-0.75385	-0.10145	-0.057143	0	-0.042553	-0.1768	-0.28231	-0.36515	-0.1358	-0.35688	-0.078313	-0.042683	-0.036017	0	-0.12903	-0.10412	-0.058548	-0.63226	-0.0063694	-0.037736	-0.071567	-0.26786	-0.0125
14q	0.19101	0.034826	-0.02958	0.013514	0	0.0092379	0.10638	0.018405	0.010545	0.089844	0.13846	0.0020704	-0.025	0.016129	0.023211	0.041436	-0.021869	-0.053942	-0.012346	-0.088768	0.018072	0.036585	0	-0.03871	0.024194	0.0043384	-0.0070258	-0.012903	0.010616	0.04717	0.017408	0	0.075
15q	-0.011236	0.037313	-0.054389	0.030405	0.13889	0.025404	0.085106	0.055215	0.0087873	0.035156	0.15385	-0.0020704	-0.028571	0.0080645	-0.011605	-0.046961	-0.081511	0.10581	0.049383	-0.088768	0.03012	0.030488	0.016949	-0.025806	0.060484	0.036876	0.018735	-0.0064516	0.016985	0.018868	0.0019342	-0.017857	0.075
16p	0.60674	0.19652	0.35496	0.33784	0.22222	0.49654	0.17021	-0.042945	0.040422	0.11133	0.18462	0.15528	0.59286	0.048387	0.052224	0.27901	0.38171	0.11411	0.16049	0.27355	0.15663	0.060976	0.082627	0.85161	0.060484	0.29935	0.16862	0.43226	0.021231	0.11321	0.1528	0.28571	0.1625
16q	0.64045	0.26119	0.053435	0.29054	0.19444	0.67898	0.14894	0.26994	0.29701	0.19727	0.2	0.25052	0.56071	0.024194	0.18956	0.21823	0.30417	0.28216	0.19753	0.009058	0.21687	0.073171	0.021186	0.56774	0.044355	0.35792	0.3185	0.21935	0.027601	0.056604	0.12959	0.089286	0.1
17p	-0.19101	-0.094527	-0.17844	-0.043919	0	-0.13164	0.085106	-0.17178	-0.01406	-0.023438	-0.092308	-0.022774	0.10714	0.016129	-0.034816	-0.063536	-0.14513	-0.25311	-0.049383	-0.2337	-0.084337	-0.042683	-0.023305	-0.2	-0.048387	-0.0065076	-0.19672	-0.077419	-0.0021231	0.037736	-0.027079	-0.21429	0.0875
17q	0.067416	0.30597	0.060115	0.16892	0.13889	0.090069	0.10638	0.17178	0.010545	0.19727	-0.030769	0.018634	0.34643	0.040323	-0.011605	0.15193	0.14712	0.24066	0.11111	0.0072464	0.048193	0.02439	0.0021186	0.045161	0.040323	0.11714	0.058548	0.10323	0.012739	0.04717	0.077369	0.25	0.0875
18p	0.41573	0.40299	0.59828	0.18243	0.13889	0.055427	0.12766	0.37423	0.3181	0.53906	0.21538	0.26708	0.48929	0.040323	0.067698	0.063536	0.45328	0.59336	0.19753	0.32065	0.19277	0.042683	0.069915	0.025806	0.18952	0.44469	0.38173	0.058065	0.027601	0.084906	0.087041	0.375	0.5125
18q	-0.38202	-0.16169	-0.15172	-0.043919	-0.11111	-0.27021	-0.085106	-0.1411	-0.054482	-0.039062	0	-0.10559	-0.067857	-0.016129	-0.03675	-0.1547	-0.33996	-0.12241	-0.11111	-0.36232	-0.13253	-0.091463	-0.023305	-0.65161	-0.1371	-0.13883	-0.20375	-0.76774	-0.0063694	-0.037736	-0.096712	-0.30357	-0.0125
19p	0.55056	0.32587	0.040076	0.10473	0.13889	0.08545	0.23404	-0.07362	0.072056	0.021484	0.15385	0.066253	0.24643	0.1371	0.044487	0.21547	0.023857	0.020747	0.1358	0.25543	0.054217	0.030488	0.025424	0.064516	0.10081	0.045553	0.016393	0.59355	0.021231	0.084906	0.12186	0.10714	0.1125
19q	-0.21348	-0.23134	-0.20038	-0.13514	-0.33333	-0.50115	0.021277	-0.42945	-0.14236	-0.20312	-0.73846	-0.33954	-0.12143	-0.0080645	-0.11219	-0.21547	-0.40358	-0.47095	-0.2963	-0.28986	-0.19277	-0.17073	-0.038136	-0.41935	-0.20565	-0.21475	-0.33958	-0.17419	-0.012739	-0.04717	-0.073501	-0.30357	0
20p	-0.26966	-0.31592	-0.29771	-0.28378	-0.27778	-0.26559	-0.14894	-0.35583	-0.086116	-0.25195	-0.75385	-0.22567	-0.1	-0.048387	-0.067698	-0.23204	-0.42147	-0.43154	-0.38272	-0.37862	-0.3253	-0.073171	-0.059322	-0.34839	-0.27419	-0.39262	-0.23888	-0.71613	-0.0084926	-0.13208	-0.1412	-0.33929	-0.0125
20q	0.33708	0.087065	-0.056298	-0.013514	0	0.073903	0.085106	-0.055215	0.033392	0	0.046154	-0.093168	0.032143	0	-0.0019342	-0.019337	-0.06163	-0.09751	0.037037	0.25181	-0.0060241	0.02439	-0.0063559	0.2129	0.016129	0.0086768	0.0070258	-0.032258	-0.0021231	0.009434	0.011605	0.33929	0.0875
21q	0.022472	0.15672	0.14313	0.037162	0.11111	0.060046	0.10638	-0.055215	0.21441	0.0058594	0.10769	0.084886	0.14643	0.016129	0.027079	0.12707	0.069583	0.087137	0.061728	0.13406	0.054217	-0.0060976	0.03178	0.032258	0.0040323	0.030369	0.042155	0.50323	0.012739	0.056604	0.077369	0.23214	0.1
22q	0.32584	0.28358	0.12882	0.38176	0.52778	0.22171	0.2766	0.092025	0.057996	0.42969	0.16923	0.18012	0.35357	0.14516	0.059961	0.62431	0.18091	0.32365	0.037037	0.16848	0.12048	0.036585	0.18432	0.096774	0.16532	0.43384	0.06089	0.67097	0.027601	0.22642	0.30754	0.35714	0.575
