# Supplementary material for: Hard wiring of normal tissue-specific chromosome-wide gene expression levels is an additional factor driving cancer type-specific aneuploidies
Source: Genome Med. 2021 May 25;13:93. doi: 10.1186/s13073-021-00905-y (PMC8147418; doi:10.1186/s13073-021-00905-y)
Supplement: Supplementary file 6 — Additional file 6: Table S5. Mean gene expression levels of each chromosome arm in each normal tissue (from GTEx). [file 13073_2021_905_MOESM6_ESM.xlsx]

## Sheet: Table S5
Additional file 6: Table S5
Mean gene expression levels of each chromosome arm in each normal tissue (from GTEx)
(For ease of visualization of heatmaps the mean chromosome arm-wide gene expression levels of each arm, quantified in RPKM, were mapped to the reference distribution of arm imbalance scores using quantile normalization)
	Adrenal Gland	Bladder	Blood	Brain	Breast	Cervix Uteri	Colon	Esophagus	Kidney	Liver	Lung	Ovary	Pancreas	Prostate	Skin	Stomach	Testis	Thyroid	Uterus
1p	-0.044944	-0.11443	0.0080645	-0.023941	-0.16603	-0.087838	-0.042517	-0.15951	-0.033816	-0.1105	-0.13909	-0.12319	0.12048	-0.019068	-0.036876	-0.11241	-0.077419	-0.0042463	-0.066318
1q	-0.33708	-0.097015	0.072581	-0.051565	-0.12023	0.51689	0.0068027	0.47239	-0.085749	0.17127	-0.073096	-0.35688	-0.19277	-0.044492	0.045553	-0.10539	-0.43871	-0.0084926	-0.08726
2p	0.41573	0.28358	0.0080645	0.028545	0.14313	0.16892	0.4949	0.17178	0.21618	-0.019337	0.52183	0.37138	0.21084	0.069915	0.21475	0.3185	0.47742	0.027601	0.23211
2q	-0.38202	0.12687	-0.0080645	-0.063536	-0.29771	-0.13176	0.069728	0.018405	-0.16304	-0.12707	-0.42843	-0.28986	-0.1506	-0.010593	-0.10412	-0.17799	0.10323	-0.016985	-0.019197
3p	0.022472	-0.0099502	0.0080645	-0.016575	0.040076	-0.013514	-0.011905	-0.17178	-0.0157	-0.063536	-0.088325	0.13406	-0.042169	0.0084746	-0.0065076	-0.077283	0.30323	0.010616	0.015707
3q	-0.40449	-0.31343	-0.080645	-0.048803	-0.15172	-0.13514	-0.29252	-0.34969	-0.20531	-0.0027624	-0.4599	-0.28623	0.054217	-0.014831	-0.13883	-0.23888	-0.69677	-0.0084926	-0.12042
4p	-0.4382	-0.31592	-0.048387	-0.0092081	-0.3416	-0.26351	-0.31973	-0.42945	-0.16908	-0.55525	-0.46396	-0.5942	-0.46988	-0.11017	-0.45987	-0.24356	-0.76774	-0.025478	-0.16928
4q	-0.44944	-0.38308	-0.040323	-0.12615	-0.20038	-0.22635	-0.28912	-0.41104	0.020531	0.62431	-0.43959	-0.36232	-0.19277	-0.059322	-0.42516	-0.29977	-0.8129	-0.016985	-0.10471
5p	-0.38202	-0.48259	-0.1129	-0.16667	-0.51145	-0.39865	-0.51531	-0.51534	-0.10145	-0.088398	-0.51472	-0.32246	-0.40964	-0.17797	-0.57918	-0.33958	-0.78065	-0.038217	-0.23386
5q	-0.22472	-0.1194	0	-0.04512	0.035305	-0.070946	-0.16156	-0.17178	0.22101	-0.18785	0.034518	-0.22283	0.018072	-0.036017	-0.036876	-0.20375	-0.47742	0.012739	-0.068063
6p	0.33708	-0.16169	0.016129	-0.042357	-0.081107	0	-0.07483	-0.1411	-0.036232	-0.14641	-0.080203	0.25543	0.15663	0	0.11714	0.52225	-0.012903	-0.0021231	0.012216
6q	-0.21348	-0.19403	-0.0080645	-0.12339	-0.12309	-0.027027	-0.2619	-0.17178	-0.13285	-0.17403	-0.25279	0.16848	-0.054217	-0.029661	0.036876	-0.19672	-0.74839	-0.0042463	-0.045375
7p	0.14607	0.40299	0.040323	0.18785	0.060115	0.10473	0.51531	0.17178	0.02657	-0.1547	0.19289	0.0072464	-0.078313	0.036017	0.030369	0.13115	-0.17419	0.0021231	0.30716
7q	0.20225	-0.29602	-0.024194	-0.11971	-0.18225	-0.20946	-0.2534	-0.33742	-0.1087	-0.046961	-0.28426	-0.36594	0.21687	-0.038136	-0.17354	-0.20843	-0.051613	-0.016985	-0.11169
8p	0.64045	-0.38806	-0.024194	-0.0073665	-0.33492	-0.28378	-0.54082	-0.47239	-0.076087	-0.063536	0.26294	-0.47826	-0.10241	-0.12288	-0.52928	-0.37705	-0.63226	-0.0042463	-0.22513
8q	0.55056	0.034826	-0.0080645	-0.029466	0.38931	-0.043919	-0.0034014	-0.10429	-0.066425	-0.19613	-0.30254	0.0018116	-0.066265	-0.023305	0.0065076	0.042155	-0.090323	0.046709	-0.064572
9p	-0.26966	0.037313	-0.024194	-0.14549	-0.17844	-0.10473	0.035714	0.04908	-0.16787	-0.3232	-0.35533	-0.17029	0.036145	-0.0042373	-0.11497	-0.0093677	-0.29032	-0.0063694	0.022688
9q	-0.11236	-0.23134	-0.0080645	-0.0073665	-0.14313	-0.033784	-0.093537	-0.11043	0.048309	0.27901	-0.26294	-0.19565	0.054217	-0.0042373	-0.10412	-0.098361	0.43226	-0.0021231	-0.059337
10p	-0.4382	-0.23632	-0.016129	-0.42449	-0.02958	-0.11824	-0.29082	-0.22699	-0.1715	-0.21547	-0.3198	-0.039855	-0.48193	-0.12924	0.36226	-0.29977	-0.71613	-0.012739	-0.16579
10q	0.52809	-0.094527	0	-0.033149	-0.18321	-0.17905	-0.27891	-0.18405	-0.1401	0.15193	0.16447	-0.32971	0.13253	-0.0063559	-0.23644	0.38173	-0.70968	-0.019108	-0.0034904
11p	0.24719	0.15672	0.14516	-0.0092081	0.59828	0.16892	0.054422	-0.042945	0.36111	0.29006	0.29239	0.27355	0.03012	0.016949	0.29935	0.018735	-0.16129	0.027601	0.10995
11q	0.067416	0.087065	0.016129	-0.0018416	-0.0076336	-0.013514	0.027211	-0.06135	0.088164	0.21547	-0.019289	-0.092391	-0.060241	-0.0021186	-0.0043384	0.16862	-0.14194	0.010616	0.078534
12p	0.37079	0.19652	0.040323	0.0082873	0.29485	0.013514	0.061224	0.055215	0.25966	0.041436	0.31371	0.047101	-0.13253	0.016949	-0.034707	-0.032787	-0.10323	0.016985	0.1466
12q	0.38202	0.12935	0.0080645	0.0082873	0.053435	0.18243	0.068027	0.26994	0.14372	0.013812	0.0050761	0.10326	0.054217	0	0.43384	0.058548	-0.032258	0.012739	0.04363
13q	-0.2809	-0.14677	0	-0.1593	-0.13454	-0.043919	-0.018707	-0.15951	-0.062802	-0.1768	-0.23959	0.009058	0.0060241	-0.021186	-0.20607	0.0070258	-0.36129	-0.0063694	-0.04712
14q	-0.011236	-0.0199	-0.0080645	-0.0036832	-0.2042	-0.17905	-0.018707	-0.19018	-0.084541	0.12707	-0.24873	-0.2337	-0.084337	-0.023305	-0.21475	-0.081967	-0.025806	-0.0063694	-0.095986
15q	-0.21348	-0.047264	0.0080645	-0.077348	-0.125	-0.013514	0.047619	-0.055215	-0.055556	-0.23204	-0.13503	-0.12862	-0.054217	-0.0042373	0.0282	-0.058548	-0.3871	-0.0021231	-0.024433
16p	-0.14607	0.26119	0.1371	0.0055249	-0.19847	-0.067568	0.21939	0.092025	0.19807	-0.10221	-0.038579	-0.20471	0.096386	0.025424	-0.11063	0.016393	0.98065	0.0021231	0.017452
16q	-0.19101	-0.23881	-0.0080645	0.0036832	-0.080153	-0.094595	-0.098639	-0.35583	0.16425	0.49724	-0.21523	-0.23188	0.19277	-0.0042373	0.0043384	-0.025761	-0.0064516	0.012739	-0.16928
17p	0.34831	0.074627	0.032258	-0.0018416	0.0066794	0.010135	0.042517	-0.04908	0.15097	0.066298	0.045685	-0.088768	-0.078313	0.0021186	-0.0021692	-0.0070258	0.59355	0.010616	0.029668
17q	0.078652	0.1393	0.016129	0.046041	0.12882	0.38176	0.044218	0.34969	0.032609	0.016575	0.14315	0.27355	-0.018072	0.021186	0.44469	0.016393	0.032258	0.010616	0.085515
18p	-0.05618	-0.21642	0.0080645	-0.51197	-0.054389	-0.084459	-0.15476	-0.12883	-0.0096618	-0.35912	-0.072081	-0.37862	-0.18675	-0.052966	0.0043384	-0.20609	0.058065	-0.0042463	-0.092496
18q	-0.49438	-0.40547	-0.15323	0.0082873	-0.51813	-0.30405	-0.64966	-0.42945	-0.35266	0.13536	-0.58985	-0.73007	-0.3253	-0.25212	-0.39262	-0.38173	-0.83226	-0.1465	-0.24433
19p	0.42697	0.30597	0.048387	0.48158	0.18416	0.037162	0.078231	0.018405	0.22585	0.063536	0.14822	0.32065	0.018072	0.082627	0.35792	0.06089	0.67097	0.027601	0.10471
19q	0.60674	0.32587	0.056452	0.19705	0.35496	0.33784	0.44048	0.1227	0.36353	0.21823	0.39594	0.46558	0.048193	0.18432	0.38395	0.15925	0.045161	0.027601	0.1466
20p	-0.26966	-0.24129	0	0.49816	-0.26145	-0.21622	-0.28741	-0.055215	-0.24034	-0.4558	-0.29036	-0.52536	-0.22892	-0.048729	-0.23644	-0.23419	-0.22581	-0.0063694	-0.078534
20q	0.32584	0.41294	0.016129	0.18416	0.038168	0.29054	0.72449	0.37423	0.22464	-0.041436	0.15025	-0.088768	-0.060241	0.097458	0	0.11241	0.50323	0.021231	0.16405
21q	-0.16854	0.199	-0.0080645	0.060773	-0.056298	0.074324	0.38435	0.22086	0.016908	-0.077348	-0.20102	0.25181	-0.21084	0.03178	-0.0021692	0.37939	-0.34194	0.021231	0.092496
22q	0.19101	0.042289	0.024194	-0.0046041	0.066794	0.030405	0.028912	-0.07362	0.03744	-0.099448	0.13503	0.1721	-0.0060241	0.03178	0.0086768	0	0.21935	0.012739	0.09075
