# Supplementary material for: Hard wiring of normal tissue-specific chromosome-wide gene expression levels is an additional factor driving cancer type-specific aneuploidies
Source: Genome Med. 2021 May 25;13:93. doi: 10.1186/s13073-021-00905-y (PMC8147418; doi:10.1186/s13073-021-00905-y)
Supplement: Supplementary file 7 — Additional file 7: Table S6. Chromosome arm imbalance score (i.e., frequency of gains - frequency of losses) of each chromosome arm in cancer types grouped by normal tissue of tumor origin. [file 13073_2021_905_MOESM7_ESM.xlsx]

## Sheet: Table S6
Additional file 7: Table S6
Chromosome arm imbalance score (i.e frequency of gains - frequency of losses) of each chromosome arm in cancer types grouped by normal tissue of tumor origin (derived from supplementary data of Taylor et al, Cell 2018)
	Adrenal Gland	Bladder	Blood	Brain	Breast	Cervix Uteri	Colon	Esophagus	Kidney	Liver	Lung	Ovary	Pancreas	Prostate	Skin	Stomach	Testis	Thyroid	Uterus
1p	-0.4382	-0.047264	-0.0080645	-0.11971	-0.2042	0.074324	-0.2534	-0.15951	-0.16787	-0.1768	-0.20102	-0.039855	-0.19277	-0.036017	-0.034707	-0.19672	-0.090323	-0.0063694	-0.024433
1q	-0.21348	0.1393	-0.0080645	0.060773	0.59828	0.38176	0.061224	0.17178	-0.062802	0.62431	0.39594	0.25543	0.21687	0.03178	0.38395	0.15925	0.21935	0.046709	0.30716
2p	-0.26966	0.15672	0.016129	0.0036832	-0.056298	0.10473	0.047619	0.1227	0.032609	0.016575	0.16447	0.13406	0.03012	0.0021186	-0.0043384	0.06089	0.058065	-0.019108	0.1466
2q	-0.21348	-0.14677	0.0080645	0.0055249	-0.12023	-0.084459	0.069728	0.018405	0.020531	-0.019337	0.045685	0.047101	0.12048	-0.0042373	0.0043384	0.018735	-0.0064516	-0.016985	0.09075
3p	-0.22472	0.037313	-0.024194	-0.0092081	-0.12309	-0.30405	-0.07483	-0.51534	-0.35266	-0.046961	-0.58985	-0.088768	-0.1506	0.0084746	-0.0021692	-0.20609	-0.17419	-0.0042463	-0.045375
3q	-0.16854	0.28358	-0.0080645	-0.0018416	0.066794	0.51689	0.0068027	0.26994	0.048309	-0.0027624	0.26294	0.46558	0.054217	0.036017	0.0043384	0.042155	-0.077419	-0.0042463	0.10995
4p	0.20225	-0.21642	0.024194	-0.023941	-0.26145	-0.39865	-0.29082	-0.42945	-0.066425	-0.1105	-0.30254	-0.28986	-0.042169	-0.023305	-0.036876	-0.29977	-0.63226	0.0021231	-0.10471
4q	0.14607	-0.23134	0.032258	-0.051565	-0.17844	-0.22635	-0.27891	-0.34969	-0.055556	-0.35912	-0.3198	-0.37862	-0.060241	-0.0042373	-0.11063	-0.33958	-0.76774	0.0021231	-0.16579
5p	0.52809	0.32587	-0.0080645	0.0082873	0.18416	0.33784	0.035714	0.17178	0.16425	0.29006	0.52183	0.27355	0.048193	0.025424	0.045553	0.11241	-0.71613	0.027601	0.085515
5q	0.55056	-0.38308	0	-0.0018416	-0.080153	-0.13514	-0.15476	-0.35583	0.15097	0.12707	-0.46396	-0.32971	-0.054217	-0.019068	-0.13883	-0.23888	-0.70968	0.021231	-0.11169
6p	-0.11236	0.034826	0.0080645	-0.048803	0.035305	0.030405	0.042517	-0.055215	-0.16908	0.27901	0.034518	0.10326	-0.21084	0	0.29935	0.016393	-0.025806	-0.0021231	0.10471
6q	-0.14607	-0.31592	0.0080645	-0.12339	-0.19847	-0.17905	-0.018707	-0.10429	-0.20531	-0.18785	-0.26294	-0.23188	-0.40964	-0.044492	-0.42516	-0.077283	-0.16129	-0.0063694	0.022688
7p	0.34831	0.26119	-0.1129	0.48158	0.12882	0	0.4949	0.37423	0.36111	0.21823	0.29239	0.0018116	0.21084	0.097458	0.43384	0.3185	0.59355	0.027601	0.017452
7q	0.32584	0.12687	-0.15323	0.49816	0.053435	-0.043919	0.38435	0.092025	0.36353	0.17127	0.15025	0.1721	0.13253	0.082627	0.44469	0.13115	0.43226	0.027601	0.012216
8p	0.067416	-0.48259	0.1371	-0.0036832	-0.3416	-0.21622	-0.29252	-0.1411	-0.1401	-0.55525	-0.42843	-0.47826	-0.18675	-0.25212	-0.0021692	0.016393	0.47742	-0.0063694	-0.059337
8q	0.19101	0.41294	0.14516	0.028545	0.38931	0.16892	0.44048	0.34969	0.016908	0.49724	0.31371	0.32065	0.15663	0.18432	0.35792	0.37939	0.50323	-0.0042463	0.23211
9p	-0.19101	-0.23632	0.0080645	-0.16667	-0.16603	-0.043919	0.027211	-0.41104	-0.16304	-0.23204	-0.4599	-0.17029	-0.3253	-0.0042373	-0.57918	-0.20375	-0.3871	-0.025478	-0.092496
9q	0.078652	-0.29602	-0.0080645	-0.0046041	-0.14313	-0.033784	-0.018707	-0.055215	-0.1715	-0.21547	-0.35533	-0.36594	-0.13253	0.069915	-0.39262	-0.098361	-0.36129	-0.038217	-0.23386
10p	-0.011236	0.12935	0.0080645	-0.42449	0.060115	-0.13176	-0.098639	-0.07362	-0.1087	0.041436	-0.13503	0.16848	-0.078313	-0.023305	-0.45987	0.058548	-0.47742	-0.0084926	0.1466
10q	-0.044944	-0.23881	0.016129	-0.51197	-0.125	-0.17905	-0.16156	-0.17178	-0.13285	-0.12707	-0.24873	-0.092391	-0.084337	-0.038136	-0.52928	-0.081967	-0.43871	-0.0084926	0.078534
11p	-0.38202	-0.38806	0.016129	-0.077348	-0.081107	-0.20946	-0.042517	-0.15951	-0.0096618	-0.063536	-0.13909	-0.22283	-0.054217	0	-0.17354	-0.025761	-0.69677	-0.0042463	-0.12042
11q	-0.38202	-0.094527	0.056452	-0.0073665	-0.20038	-0.26351	-0.093537	-0.22699	-0.0157	-0.10221	-0.072081	0.0072464	-0.018072	0.021186	-0.23644	-0.0093677	-0.83226	-0.012739	-0.04712
12p	0.60674	0.087065	-0.040323	0.046041	0.038168	-0.013514	0.054422	0.055215	0.22464	-0.063536	0.14315	0.27355	0.054217	-0.052966	0.036876	-0.0070258	0.98065	0.012739	0.04363
12q	0.64045	-0.0199	-0.0080645	-0.0073665	-0.02958	0.037162	0.028912	-0.06135	0.22101	0.013812	0.0050761	0.009058	-0.060241	0.016949	-0.10412	0	0.30323	0.016985	-0.0034904
13q	-0.44944	-0.0099502	0.016129	-0.1593	-0.29771	-0.11824	0.51531	-0.17178	-0.085749	-0.19613	-0.43959	-0.32246	0.036145	-0.11017	0.0282	0.16862	-0.78065	-0.016985	-0.08726
14q	-0.05618	-0.16169	0	-0.14549	-0.13454	-0.013514	-0.28741	-0.042945	-0.24034	-0.1547	-0.080203	-0.19565	0.054217	-0.0021186	-0.20607	-0.17799	0.10323	0.010616	-0.064572
15q	-0.26966	-0.24129	-0.024194	-0.063536	-0.18321	-0.013514	-0.31973	-0.12883	-0.033816	-0.099448	-0.21523	-0.28623	-0.078313	-0.029661	0.030369	-0.10539	0.045161	-0.016985	-0.16928
16p	0.37079	-0.11443	-0.0080645	-0.0092081	0.35496	0.013514	0.078231	-0.17178	0.25966	0.063536	-0.038579	-0.2337	0.018072	0.016949	0.0086768	-0.11241	-0.29032	0.021231	-0.095986
16q	0.33708	-0.1194	-0.016129	-0.033149	-0.51145	-0.070946	0.068027	-0.11043	0.22585	-0.3232	-0.23959	-0.52536	0.0060241	-0.17797	-0.21475	-0.23419	-0.34194	0.012739	-0.24433
17p	-0.33708	-0.40547	-0.080645	-0.016575	-0.51813	-0.28378	-0.54082	-0.33742	0.088164	-0.4558	-0.51472	-0.73007	-0.48193	-0.12288	-0.23644	-0.37705	-0.22581	0.010616	-0.22513
17q	-0.2809	0.19652	0.0080645	0.0082873	0.0066794	0.010135	-0.0034014	0.04908	0.14372	0.13536	0.13503	-0.35688	0.018072	-0.021186	-0.0065076	-0.032787	0.032258	0.027601	-0.066318
18p	-0.4382	0.074627	-0.048387	-0.04512	-0.15172	-0.027027	-0.51531	-0.04908	-0.084541	-0.088398	-0.073096	-0.20471	-0.10241	-0.059322	-0.10412	-0.058548	-0.74839	-0.0021231	0.015707
18q	-0.40449	-0.31343	-0.024194	-0.029466	-0.18225	-0.087838	-0.64966	-0.42945	-0.10145	-0.14641	-0.28426	-0.36232	-0.46988	-0.12924	-0.11497	-0.29977	-0.8129	-0.0021231	-0.078534
19p	0.42697	-0.097015	0.040323	0.19705	-0.054389	-0.094595	-0.011905	-0.18405	0.02657	-0.041436	-0.29036	-0.12319	-0.066265	-0.014831	-0.036876	-0.20843	-0.051613	0.010616	-0.068063
19q	0.41573	0.199	0.040323	-0.042357	0.040076	0.18243	0.044218	0.018405	0.03744	0.066298	-0.019289	-0.088768	0.096386	-0.0063559	0	0.0070258	-0.14194	0.010616	0.029668
20p	0.24719	0.30597	0	0.18416	0.14313	0.16892	0.21939	0.22086	0.19807	0.15193	0.14822	0.25181	-0.0060241	-0.010593	0.21475	0.38173	-0.10323	0.012739	0.092496
20q	0.38202	0.40299	0	0.18785	0.29485	0.29054	0.72449	0.47239	0.21618	0.21547	0.19289	0.37138	0.19277	0.03178	0.36226	0.52225	-0.032258	0.012739	0.16405
21q	0.022472	0.042289	0.072581	0.0082873	-0.0076336	-0.067568	-0.2619	-0.47239	-0.076087	-0.17403	-0.25279	-0.12862	-0.22892	-0.0042373	0.0065076	-0.38173	0.67097	-0.0063694	-0.019197
22q	-0.49438	-0.19403	0.048387	-0.12615	-0.33492	-0.10473	-0.28912	-0.19018	-0.036232	-0.077348	-0.088325	-0.5942	-0.19277	-0.048729	0.11714	-0.24356	-0.012903	-0.1465	-0.16928
