# Supplementary material for: Hard wiring of normal tissue-specific chromosome-wide gene expression levels is an additional factor driving cancer type-specific aneuploidies
Source: Genome Med. 2021 May 25;13:93. doi: 10.1186/s13073-021-00905-y (PMC8147418; doi:10.1186/s13073-021-00905-y)
Supplement: Supplementary file 8 — Additional file 8: Table S7. Mean gene expression levels of each chromosome arm in cancer types grouped by normal tissue of tumor origin (from TCGA). [file 13073_2021_905_MOESM8_ESM.xlsx]

## Sheet: Table S7
Additional file 8: Table S7
Mean gene expression levels of each chromosome arm in cancer types grouped by normal tissue of tumor origin (from TCGA)
(For ease of visualization of heatmaps the mean chromosome arm-wide gene expression levels of each arm, quantified in RPKM, were mapped to the reference distribution of arm imbalance scores using quantile normalization)
	Adrenal Gland	Bladder	Blood	Brain	Breast	Cervix Uteri	Colon	Esophagus	Kidney	Liver	Lung	Ovary	Pancreas	Prostate	Skin	Stomach	Testis	Thyroid	Uterus
1p	-0.11236	0.1393	0.0080645	-0.033149	0.035305	0.16892	0.035714	-0.04908	-0.0096618	-0.0027624	-0.019289	0.047101	0.0060241	-0.0042373	0.0043384	0	-0.051613	0.010616	0.04363
1q	-0.44944	-0.23881	-0.0080645	-0.12615	-0.18225	-0.094595	-0.28741	-0.19018	-0.16908	-0.12707	-0.28426	-0.32971	-0.19277	-0.12288	-0.11063	-0.20843	-0.69677	-0.016985	-0.095986
2p	0.42697	0.41294	0.056452	0.19705	0.38931	0.51689	0.4949	0.47239	0.25966	0.49724	0.52183	0.46558	0.21084	0.036017	0.38395	0.52225	0.98065	0.027601	0.23211
2q	-0.21348	-0.1194	-0.0080645	-0.0092081	-0.125	-0.084459	-0.018707	-0.06135	-0.0157	-0.1105	-0.13503	-0.12319	-0.042169	-0.010593	-0.034707	-0.032787	-0.22581	-0.0042463	-0.024433
3p	0.37079	0.199	0.072581	0.49816	0.29485	0.010135	0.38435	0.018405	0.19807	0.29006	0.045685	0.37138	0.13253	0.097458	0.36226	0.15925	0.47742	0.046709	0.10995
3q	-0.16854	-0.0099502	0	-0.029466	-0.12309	-0.013514	-0.098639	0.04908	-0.066425	-0.088398	0.0050761	0.0018116	-0.060241	-0.019068	-0.036876	-0.081967	-0.36129	-0.0042463	-0.059337
4p	-0.05618	-0.0199	0.0080645	-0.0036832	-0.080153	-0.067568	-0.011905	-0.12883	0.032609	-0.063536	-0.088325	-0.092391	-0.018072	-0.0042373	0	-0.025761	-0.14194	0.0021231	0.015707
4q	-0.40449	-0.40547	-0.1129	-0.16667	-0.3416	-0.30405	-0.29252	-0.34969	-0.1401	-0.19613	-0.46396	-0.5942	-0.21084	-0.048729	-0.52928	-0.24356	-0.8129	-0.025478	-0.23386
5p	0.078652	-0.21642	-0.024194	-0.0092081	-0.0076336	-0.10473	-0.16156	-0.15951	0.16425	0.016575	-0.072081	-0.17029	-0.078313	-0.0021186	-0.10412	-0.11241	-0.47742	-0.0084926	-0.078534
5q	0.38202	-0.11443	0	0.0036832	-0.081107	-0.070946	-0.042517	-0.15951	0.048309	-0.099448	-0.20102	-0.19565	-0.054217	-0.0042373	-0.0021692	-0.098361	-0.34194	-0.0021231	-0.04712
6p	-0.4382	-0.31343	-0.024194	-0.42449	-0.33492	-0.17905	-0.27891	-0.42945	-0.1715	-0.17403	-0.43959	-0.36594	-0.40964	-0.11017	-0.23644	-0.29977	-0.70968	-0.019108	-0.12042
6q	-0.22472	-0.19403	-0.0080645	-0.051565	-0.16603	-0.13176	-0.07483	-0.11043	-0.084541	-0.14641	-0.21523	-0.23188	-0.10241	-0.014831	-0.20607	-0.077283	-0.29032	-0.0042463	-0.068063
7p	0.34831	0.12935	0.0080645	0.060773	0.0066794	-0.013514	0.44048	0.34969	0.21618	-0.041436	0.26294	-0.039855	0.096386	0.03178	0.21475	0.37939	0.30323	0.0021231	0.085515
7q	-0.044944	-0.097015	-0.0080645	-0.016575	-0.13454	-0.11824	-0.018707	-0.18405	-0.055556	-0.10221	-0.23959	-0.20471	-0.066265	-0.021186	-0.0043384	-0.17799	-0.090323	-0.0063694	-0.064572
8p	-0.26966	-0.38308	-0.040323	-0.063536	-0.26145	-0.26351	-0.29082	-0.33742	-0.13285	-0.4558	-0.35533	-0.52536	-0.18675	-0.052966	-0.11497	-0.23419	-0.43871	-0.0063694	-0.16579
8q	0.14607	0.12687	0.0080645	0.0082873	0.066794	-0.027027	0.061224	0.22086	0.02657	0.13536	0.14822	0.27355	0.054217	0.0084746	0.0065076	0.13115	-0.025806	0.010616	0.029668
9p	-0.4382	-0.38806	-0.080645	-0.1593	-0.51145	-0.22635	-0.31973	-0.47239	-0.16787	-0.35912	-0.51472	-0.47826	-0.46988	-0.12924	-0.45987	-0.37705	-0.74839	-0.038217	-0.22513
9q	0.24719	-0.047264	0.0080645	-0.0073665	-0.12023	-0.033784	0.028912	-0.10429	-0.062802	0.013812	-0.13909	-0.12862	-0.054217	0.016949	-0.036876	-0.0093677	-0.16129	0.010616	-0.019197
10p	0.20225	0.074627	0.032258	0.0082873	0.18416	0	0.044218	0.17178	0.22101	0.17127	0.15025	0.1721	0.036145	0	-0.0021692	0.11241	-0.10323	0.012739	0.012216
10q	-0.14607	-0.14677	-0.0080645	-0.04512	-0.14313	-0.087838	-0.093537	-0.17178	-0.076087	-0.077348	-0.26294	-0.22283	-0.060241	-0.029661	-0.17354	-0.10539	-0.3871	-0.0042463	-0.066318
11p	-0.49438	-0.48259	-0.15323	-0.51197	-0.51813	-0.39865	-0.64966	-0.51534	-0.35266	-0.55525	-0.58985	-0.73007	-0.48193	-0.25212	-0.57918	-0.38173	-0.83226	-0.1465	-0.24433
11q	-0.38202	-0.24129	-0.024194	-0.12339	-0.2042	-0.20946	-0.2619	-0.41104	-0.16304	-0.18785	-0.42843	-0.32246	-0.22892	-0.044492	-0.42516	-0.29977	-0.78065	-0.016985	-0.11169
12p	-0.2809	-0.29602	-0.0080645	-0.11971	-0.19847	-0.21622	-0.2534	-0.22699	-0.1087	-0.3232	-0.30254	-0.28623	-0.1506	-0.17797	-0.23644	-0.20609	0.045161	-0.016985	-0.16928
12q	0.52809	0.042289	0.016129	-0.0018416	0.038168	0.074324	0.042517	0.1227	0.15097	0.066298	0.14315	0.10326	0.018072	-0.0042373	0.0282	0.016393	0.032258	0.012739	0.078534
13q	-0.33708	-0.23632	0	-0.048803	-0.18321	-0.17905	-0.0034014	-0.17178	-0.085749	-0.1768	-0.29036	-0.35688	-0.078313	-0.036017	-0.10412	-0.058548	-0.63226	-0.0063694	-0.08726
14q	0.19101	0.034826	0.016129	0.0055249	-0.02958	0.013514	0.0068027	0.018405	0.020531	0.041436	-0.073096	-0.088768	0.018072	0	0.0043384	-0.0070258	-0.012903	0.010616	0.017452
15q	-0.011236	0.037313	0.0080645	-0.0046041	-0.054389	0.030405	0.027211	0.055215	0.016908	-0.046961	-0.038579	-0.088768	0.03012	0.016949	0.036876	0.018735	-0.0064516	0.016985	-0.0034904
16p	0.60674	0.19652	0.048387	0.046041	0.35496	0.33784	0.51531	-0.042945	0.22585	0.27901	0.19289	0.27355	0.15663	0.082627	0.29935	0.16862	0.43226	0.021231	0.16405
16q	0.64045	0.26119	0.024194	0.18785	0.053435	0.29054	0.72449	0.26994	0.36353	0.21823	0.29239	0.009058	0.21687	0.021186	0.35792	0.3185	0.21935	0.027601	0.1466
17p	-0.19101	-0.094527	0.016129	-0.023941	-0.17844	-0.043919	-0.15476	-0.17178	-0.033816	-0.063536	-0.24873	-0.2337	-0.084337	-0.023305	-0.0065076	-0.19672	-0.077419	-0.0021231	-0.045375
17q	0.067416	0.30597	0.040323	-0.0073665	0.060115	0.16892	0.069728	0.17178	0.088164	0.15193	0.16447	0.0072464	0.048193	0.0021186	0.11714	0.058548	0.10323	0.012739	0.092496
18p	0.41573	0.40299	0.040323	0.48158	0.59828	0.18243	0.047619	0.37423	0.36111	0.063536	0.39594	0.32065	0.19277	0.069915	0.44469	0.38173	0.058065	0.027601	0.10471
18q	-0.38202	-0.16169	-0.016129	-0.042357	-0.15172	-0.043919	-0.51531	-0.1411	-0.10145	-0.1547	-0.25279	-0.36232	-0.13253	-0.023305	-0.13883	-0.20375	-0.76774	-0.0063694	-0.10471
19p	0.55056	0.32587	0.1371	0.028545	0.040076	0.10473	0.068027	-0.07362	0.14372	0.21547	0.034518	0.25543	0.054217	0.025424	0.045553	0.016393	0.59355	0.021231	0.1466
19q	-0.21348	-0.23134	-0.0080645	-0.14549	-0.20038	-0.13514	-0.54082	-0.42945	-0.24034	-0.21547	-0.3198	-0.28986	-0.19277	-0.038136	-0.21475	-0.33958	-0.17419	-0.012739	-0.092496
20p	-0.26966	-0.31592	-0.048387	-0.077348	-0.29771	-0.28378	-0.28912	-0.35583	-0.20531	-0.23204	-0.4599	-0.37862	-0.3253	-0.059322	-0.39262	-0.23888	-0.71613	-0.0084926	-0.16928
20q	0.33708	0.087065	0	-0.0018416	-0.056298	-0.013514	0.078231	-0.055215	-0.036232	-0.019337	-0.080203	0.25181	-0.0060241	-0.0063559	0.0086768	0.0070258	-0.032258	-0.0021231	0.022688
21q	0.022472	0.15672	0.016129	0.0082873	0.14313	0.037162	0.054422	-0.055215	0.03744	0.12707	0.13503	0.13406	0.054217	0.03178	0.030369	0.042155	0.50323	0.012739	0.09075
22q	0.32584	0.28358	0.14516	0.18416	0.12882	0.38176	0.21939	0.092025	0.22464	0.62431	0.31371	0.16848	0.12048	0.18432	0.43384	0.06089	0.67097	0.027601	0.30716
