# Supplementary material for: Hard wiring of normal tissue-specific chromosome-wide gene expression levels is an additional factor driving cancer type-specific aneuploidies
Source: Genome Med. 2021 May 25;13:93. doi: 10.1186/s13073-021-00905-y (PMC8147418; doi:10.1186/s13073-021-00905-y)
Supplement: Supplementary file 13 — Additional file 13: Table S8. Mean gene expression level (in RPKM) of each chromosome arm in each normal tissue sample (from GTEx). [file 13073_2021_905_MOESM13_ESM.xlsx]

## Sheet: Table S8
Additional file 13: Table S8
Mean gene expression level (in RPKM) of each chromosome arm in each normal tissue sample (from GTEx)
tissue of origin	Adrenal Gland	Adrenal Gland	Adrenal Gland	Adrenal Gland	Adrenal Gland	Adrenal Gland	Adrenal Gland	Adrenal Gland	Adrenal Gland	Adrenal Gland	Adrenal Gland	Adrenal Gland	Adrenal Gland	Adrenal Gland	Adrenal Gland	Adrenal Gland	Adrenal Gland	Adrenal Gland	Adrenal Gland	Adrenal Gland	Adrenal Gland	Adrenal Gland	Adrenal Gland	Adrenal Gland	Adrenal Gland	Adrenal Gland	Adrenal Gland	Adrenal Gland	Adrenal Gland	Adrenal Gland	Adrenal Gland	Adrenal Gland	Adrenal Gland	Adrenal Gland	Adrenal Gland	Adrenal Gland	Adrenal Gland	Adrenal Gland	Adrenal Gland	Adrenal Gland	Adrenal Gland	Adrenal Gland	Adrenal Gland	Adrenal Gland	Adrenal Gland	Adrenal Gland	Adrenal Gland	Adrenal Gland	Adrenal Gland
sample	GTEX-111CU-0126-SM-5GZWZ	GTEX-111YS-0126-SM-5987T	GTEX-1122O-0326-SM-5H124	GTEX-117YX-0126-SM-5EGH5	GTEX-11DXX-0126-SM-5EGH7	GTEX-11DXY-1626-SM-5H12L	GTEX-11DXZ-0226-SM-5EGGZ	GTEX-11EM3-0326-SM-5A5KJ	GTEX-11EMC-0526-SM-5EGJN	GTEX-11EQ9-0126-SM-5986I	GTEX-11GSP-0326-SM-5A5KW	GTEX-11I78-1826-SM-5A5M4	GTEX-11NSD-0226-SM-5A5LR	GTEX-11P7K-0126-SM-5986E	GTEX-11TT1-0126-SM-5LUAA	GTEX-11XUK-0126-SM-5CVLK	GTEX-1211K-0126-SM-59HJE	GTEX-12BJ1-0526-SM-5FQUD	GTEX-12WSD-2126-SM-5LZWK	GTEX-12WSG-0726-SM-5EGIG	GTEX-12WSJ-0126-SM-5GCOM	GTEX-12WSK-0326-SM-5GCOJ	GTEX-12WSL-0326-SM-5CVMK	GTEX-12WSN-0926-SM-5GCN1	GTEX-12ZZZ-0926-SM-5N9EQ	GTEX-13111-0326-SM-5DUXF	GTEX-131XF-0126-SM-5DUVF	GTEX-131XG-1326-SM-5DUX4	GTEX-131YS-2026-SM-5P9J8	GTEX-132AR-1726-SM-5EGHQ	GTEX-132NY-2226-SM-5J2LZ	GTEX-132QS-0126-SM-5IFH9	GTEX-1339X-0826-SM-5J2O6	GTEX-1399R-0326-SM-5KM1X	GTEX-1399S-0426-SM-5IFG5	GTEX-1399U-0226-SM-5P9J2	GTEX-139YR-0126-SM-5IJEY	GTEX-13CF3-0126-SM-5IFFM	GTEX-13D11-0426-SM-5LZYA	GTEX-13FH7-0226-SM-5IFGG	GTEX-13FTW-0126-SM-5IJED	GTEX-13N11-0826-SM-5IJFP	GTEX-13O21-0126-SM-5IJE8	GTEX-13O3O-1626-SM-5KM1O	GTEX-13O61-0126-SM-5KM4P	GTEX-13OVI-1226-SM-5J2ME	GTEX-13OW6-1726-SM-5IJGI	GTEX-13OW7-2726-SM-5L3HN	GTEX-13PL7-1026-SM-5MR5C
1p	9.883	10.112	10.453	10.65	10.678	11.137	10.878	11.61	10.391	9.7608	11.234	10.267	13.978	9.8042	11.638	9.9185	12.742	11.464	11.867	10.751	10.847	9.6878	10.035	6.4095	9.4507	9.7536	9.6846	11.184	10.708	11.613	11.591	11.561	9.9238	14.464	9.6227	10.535	11.452	10.208	11.337	11.954	9.8764	11.589	9.4887	11.318	10.89	10.047	12.304	10.564	10.383
1q	9.1796	8.6132	8.8216	8.6441	8.8496	8.5958	8.2338	8.5201	7.11	8.2375	8.5723	9.3497	8.4696	8.795	10.137	8.5732	8.0952	9.4895	9.4297	9.3589	9.5862	8.7883	9.1766	5.5655	8.2281	8.5763	8.451	9.9854	7.8042	10.321	9.2749	8.9363	9.3678	8.1396	9.2528	9.5559	9.6273	8.7133	8.8398	8.4493	9.6956	9.6453	9.3865	7.1766	7.9294	8.9542	8.4121	8.0933	8.5482
2p	13.373	13.366	12.806	13.188	13.831	14.098	13.138	13.811	12.753	12.324	13.973	14.913	14.062	13.706	15.643	13.997	14.428	14.781	16.348	13.643	14.704	12.594	14.066	8.3482	13.52	12.826	12.246	15.28	13.977	16.398	15.502	14.617	13.898	13.652	13.541	13.83	15.188	14.499	13.442	15.358	13.77	14.957	12.711	13.997	12.605	12.52	14.069	13.843	12.413
2q	8.1594	7.4268	8.7641	8.0272	9.1235	8.0131	8.1445	8.1059	8.7303	7.3133	8.7989	8.2033	8.7518	7.9733	9.0863	7.9657	8.7162	8.1521	9.517	9.2766	8.1771	7.1753	7.9154	4.6567	7.2657	7.2759	7.5061	9.3037	8.0058	9.8924	8.722	7.836	7.3895	8.3201	8.1291	8.3639	8.5913	8.0138	8.3406	8.3589	8.0109	8.5517	7.5787	8.4716	7.429	7.8975	8.6264	8.659	7.5634
3p	10.856	10.639	10.725	11.146	11.687	12.186	11.339	11.161	11.868	10.138	12.063	11.477	11.373	10.724	11.539	10.31	11.511	11.507	14.733	12.556	9.6601	10.447	10.692	6.9966	12.041	10.902	10.963	12.148	12.456	11.894	13.225	11.828	11.863	11.057	10.942	12.108	12.267	10.782	10.468	12.334	11.61	11.598	10.363	12.111	11.044	11.146	11.524	12.408	11.657
3q	7.32	6.708	7.6553	7.2914	7.8811	8.0737	6.9491	7.6791	6.7089	6.5035	7.5917	7.5767	7.8491	7.7076	9.4269	7.5332	7.6928	7.8645	8.8148	8.0251	6.6296	6.9539	7.5183	4.4218	6.9338	6.5367	6.9493	8.5429	7.1478	9.0991	7.6195	7.9008	7.3597	7.6931	7.534	7.7441	8.0235	8.6198	7.3748	8.6991	7.3578	7.4487	6.8798	7.6624	6.6706	7.5544	6.9524	7.6288	6.7858
4p	6.1852	6.1585	6.5149	6.0421	6.9336	6.0881	5.7164	6.377	5.9579	5.6141	5.7813	6.0901	6.5126	6.2335	6.9532	6.1187	6.2126	6.2145	6.9719	7.1208	6.2467	5.5844	5.7808	3.789	5.3806	5.5033	5.8438	7.2155	5.9297	7.2555	5.9622	5.7704	5.8638	6.5242	5.7313	6.2174	6.4325	6.2804	6.1591	7.0698	6.4992	6.3234	5.4623	6.3093	5.4368	6.0952	6.3747	5.9847	6.0781
4q	6.1264	5.6101	6.1244	5.9418	6.814	6.8551	5.6339	6.4366	5.8833	5.7479	5.3602	6.6177	6.1183	6.8802	6.5482	5.9366	5.9529	6.8941	6.7625	6.383	6.4177	5.7294	7.124	3.6504	6.2528	5.6828	5.83	7.0131	6.6582	6.6176	5.54	6.4347	5.6065	6.3583	6.6403	6.7059	6.9084	6.5503	6.0134	5.918	6.558	6.5782	5.836	4.8472	4.9838	6.4047	6.4107	5.7782	5.2357
5p	7.6409	6.5818	8.6374	8.2739	10.383	8.9305	8.5032	8.1556	10.798	7.9471	6.4976	8.1786	7.5789	11.24	7.8806	7.3751	8.0155	9.0745	8.4493	8.1982	7.9973	7.6252	8.2857	3.8674	8.1284	7.731	7.8643	10.918	11.701	9.1074	7.0433	7.4213	8.2312	8.3508	10.851	9.2057	11.243	7.8904	7.7985	7.4344	9.9511	11.322	7.9773	6.5285	6.2528	9.7037	7.5375	5.9393	7.9344
5q	10.449	9.2783	10.61	9.7318	10.303	10.441	9.5255	9.538	8.8609	8.3794	10.063	9.7325	9.5143	10.438	10.382	9.391	9.6108	9.7644	11.157	9.8403	9.6833	9.0529	10.625	6.0177	9.972	9.2891	8.8219	11.153	10.011	10.978	10.298	9.3351	9.106	10.224	10.287	10.912	11.152	9.2879	9.0214	10.137	9.518	10.852	8.8689	8.2649	8.6144	10.566	9.8402	10.341	9.3285
6p	10.572	12.375	12.135	10.946	13.907	12.435	12.711	13.248	15.846	10.796	15.13	11.179	16.015	10.186	15.245	16.533	17.346	11.882	16.866	13.518	15.13	11.433	12.109	7.996	11.845	11.826	10.065	14.14	14.547	15.839	15.592	16.071	13.045	14.189	11.444	11.292	14.904	13.368	12.323	16.809	11.006	12.013	11.033	17.67	15.317	10.311	15.875	14.413	11.936
6q	8.4711	8.6895	8.7965	8.7447	9.4099	9.8075	8.4105	9.2443	8.0561	8.1986	8.8599	9.744	8.5078	9.2796	11.002	9.5444	9.7607	10.11	10.725	8.7514	9.5711	8.2258	9.6205	5.2867	8.9588	8.4461	8.4489	10.484	9.0152	9.5733	9.2206	9.8463	8.9267	9.105	9.2341	10.034	9.73	10.022	8.6471	10.439	9.3971	9.1808	8.4537	7.7506	7.7951	9.1294	9.4158	8.9676	8.3327
7p	11.731	10.471	10.647	11.629	11.447	11.381	10.471	11.178	11.181	9.7217	11.873	11.823	11.983	11.174	13.236	13.734	12.439	10.521	14.409	11.955	11.253	9.7392	11.081	6.9305	10.088	10.602	9.6883	13.427	10.998	13.255	13.307	10.958	9.5756	11.243	10.267	10.719	11.902	12.07	10.699	14.486	11.56	11.669	10.441	10.559	9.739	9.9697	11.98	11.089	10.139
7q	10.893	12.117	11.151	12.513	10.532	10.053	11.097	11.665	10.801	11.188	11.921	12.664	11.692	10.771	11.215	11.093	10.158	11.503	12.681	12.361	11.642	11.568	11.376	7.1213	10.187	10.996	11.257	14.099	11.183	12.795	12.512	11.313	11.434	11.759	11.904	12.629	14.298	11.009	11.893	10.774	13.57	13.291	11.896	11.113	12.393	10.444	13.423	11.671	11.308
8p	12.75	13.927	14.464	16.024	15.149	8.6084	20.34	18.856	10.424	13.062	12.34	10.695	23.944	10.364	30.05	25.757	23.676	14.547	17.379	11.984	13.614	13.128	12.586	6.2616	6.679	12.349	12.56	23.07	8.9169	18.872	14.181	24.794	14.448	15.33	11.474	12.429	23.549	19.195	18.19	36	13.044	15.399	11.781	13.365	18.904	11.448	14.101	10.832	16.474
8q	10.99	14.241	13.068	12.98	13.285	16.681	15.985	13.662	26.796	11.383	19.225	12.132	18.331	12.215	11.547	13.607	16.058	14.029	19.601	15.876	11.473	11.348	10.619	8.1508	16.006	13.94	13.239	12.163	18.637	10.337	21.863	12.139	10.601	18.158	9.6364	11.777	16.295	11.475	12.598	16.957	9.9889	14.827	11.07	25.589	18.098	11.359	26.896	19.301	16.371
9p	6.5913	8.0541	6.7432	7.3811	7.5224	9.7113	7.8543	7.6472	10.621	6.8911	9.1954	7.4626	9.3872	7.2496	7.3354	6.9845	8.2438	7.5188	10.093	8.3892	7.718	6.7564	7.8166	4.843	8.4611	6.8264	7.0228	7.9532	9.1638	9.7837	9.2567	7.5412	7.5594	8.5974	6.9575	7.2647	9.04	7.1652	7.1778	9.3172	6.9242	7.3692	6.6737	12.452	7.791	6.7692	10.782	9.784	7.3496
9q	9.8243	10.375	10.006	9.5163	10.379	11.531	8.9577	9.2028	9.6977	8.8825	10.717	10.078	9.7674	9.4866	10.732	8.9965	9.4315	10.012	11.867	11.623	9.8859	9.0791	9.8415	6.5393	11.041	9.6572	9.6805	11.224	10.979	14.776	12.162	9.5723	10.502	9.8939	9.4011	9.9054	10.776	10.015	9.8273	10.958	9.9621	10.348	9.4202	10.576	9.5081	9.7042	11.191	10.891	9.5573
10p	5.3771	5.0973	5.3653	5.522	5.7637	6.1031	5.41	5.6898	5.1772	5.1669	5.6154	5.4897	5.9374	5.7747	6.1984	5.6013	5.7514	6.0809	6.4514	5.3771	5.7504	5.4674	5.5026	3.1293	4.7494	4.9611	5.0147	6.5169	5.494	5.9195	5.5849	6.1693	4.4663	5.3931	5.4692	5.6219	6.234	5.5929	5.425	5.8593	5.8486	5.6792	5.1238	4.9021	5.0717	5.8019	5.9877	5.5484	4.9728
10q	11.098	14.901	16.062	15.779	15.118	9.5994	21.047	13.731	11.592	13.836	10.975	12.551	15.063	10.115	11.073	17.897	16.989	15.241	15.93	11.786	14.153	12.252	11.908	5.7019	9.3159	11.123	11.771	16.058	10.444	11.332	13.661	20.946	10.071	15.125	12.469	12.849	19.369	13.726	14.67	17.085	12.375	16.912	13.262	11.383	16.794	11.296	13.094	11.028	14.246
11p	14.023	12.384	14.6	12.857	16.436	12.754	13.528	11.505	15.893	12.72	14.181	13.868	15.259	12.59	14.406	13.529	14.369	12.887	18.151	13.705	12.226	12.357	12.715	8.3475	13.735	12.621	12.373	15.574	15.018	14.36	15.696	14.291	14.758	12.054	13.639	13.41	13.364	13.461	14.002	17.388	14.566	15.064	12.441	12.929	11.81	14.554	13.971	12.671	14.22
11q	11.115	10.871	11.003	11.523	12.571	10.825	11.912	11.103	11.448	11.248	11.753	11.495	13.025	11.821	12.453	12.237	11.418	11.034	13.508	13.792	11.764	10.958	10.983	6.577	11.22	11.957	10.783	16.051	12.405	15.787	12.75	11.451	12.027	11.702	12.126	13.662	12.767	11.001	12.671	12.677	13.707	12.64	11.381	11.769	11.57	12.645	12.149	11.265	12.141
12p	13.998	11.828	12.769	12.849	14.235	12.391	11.638	12.812	14.291	11.952	12.207	15.16	14.938	14.028	16.958	13.5	14.291	13.173	15.527	14.333	14.591	12.43	13.195	7.8829	12.399	13.303	11.637	17.261	13.392	14.631	14.136	13.547	13.381	13.33	12.779	13.616	16.149	13.718	13.329	16.772	13.899	16.355	11.875	11.02	11.912	14.602	12.993	10.544	11.377
12q	12.721	13.649	13.396	13.9	13.528	14.356	13.652	14.184	14.031	12.389	14.532	14.149	15.19	12.985	14.786	14.389	14.014	14.855	16.687	14.407	13.276	12.451	12.857	8.0925	13.259	12.633	12.934	15.72	14.105	17.328	14.964	15.04	13.432	15.159	13.359	14.275	15.467	13.674	13.284	15.546	13.656	13.952	12.451	15.957	13.707	13.953	16.541	14.423	13.103
13q	6.0227	5.4978	5.6331	5.7714	6.1661	7.2826	5.9504	6.3838	5.8764	5.4207	6.2107	6.739	5.9169	6.602	6.0233	6.0332	5.3937	6.4448	7.6424	6.6057	6.5479	6.1193	6.7651	3.7126	7.0252	5.6159	5.8741	6.651	6.6514	7.4362	6.3991	5.9354	5.3773	6.7497	6.7037	6.6125	7.0831	6.3977	5.8373	5.9078	6.2184	6.9942	5.7978	5.3217	4.5849	6.4171	6.3038	6.8626	5.504
14q	9.8049	8.155	10.966	8.4389	11.966	8.1353	8.6748	8.6149	7.7947	7.4624	8.9358	12.385	9.3446	7.6681	8.4101	8.2927	9.4236	10.607	10.425	8.6659	9.074	9.0675	8.1969	6.2218	8.1013	8.5329	7.9052	9.1997	9.0656	10.458	9.2114	9.4129	8.3434	10.396	8.2022	9.15	10.585	9.6444	10.053	8.76	8.3867	9.3182	8.4997	7.3142	8.045	8.9019	9.025	9.3848	8.0335
15q	10.543	9.8552	10.098	9.4014	10.704	9.8994	9.5805	10.035	10.138	9.2045	9.6946	10.315	11.196	9.7223	11.573	10.593	10.558	9.7304	11.95	10.797	11.035	9.3884	10.288	6.1931	9.2993	9.7596	9.2086	11.403	10.46	11.956	11.287	11.062	10.431	10.151	9.9161	10.337	11.488	10.423	10.17	11.514	10.208	11.061	9.3153	9.8316	9.7538	9.1735	11.542	9.7274	9.6866
16p	10.03	10.435	9.9261	10.891	10.093	11.743	9.9732	9.2033	11.021	9.9069	11.566	10.94	10.175	9.9564	10.738	9.5546	9.5755	9.4829	12.991	12.997	10.007	9.7692	9.5474	6.9683	10.953	10.661	10.124	11.285	11.823	11.327	12.832	10.239	11.953	10.23	10.228	10.858	10.348	9.5959	10.356	10.777	10.836	11.352	9.7661	11.066	10.28	10.83	12.258	10.598	10.747
16q	8.7488	8.7475	8.151	9.2966	8.8511	10.981	8.8265	8.5964	11.766	7.9596	11.001	8.8329	10.024	8.8885	9.7133	8.7595	8.8681	8.5359	13.57	15.152	8.6711	8.3405	8.3415	6.0549	10.576	9.1682	8.5337	10.877	11.283	13.915	14.1	8.4797	9.8281	9.6517	8.2308	9.2388	11.21	9.7081	8.3128	10.98	9.3991	9.141	8.2414	16.761	10.425	8.8187	12.554	11.592	8.9946
17p	12.549	13.162	12.497	13.485	12.325	13.171	13.238	12.896	12.86	11.981	14.247	13.029	14.253	12.333	13.307	13.025	13.178	11.747	15.613	14.439	12.818	12.091	12.391	8.6361	11.889	12.548	12.586	14.457	13.312	17.958	14.939	12.917	13.03	14.774	12.485	13.321	14.889	13.159	12.424	15.468	12.61	13.96	11.945	13.872	13.105	12.477	14.696	13.646	13.339
17q	12.162	11.485	12.144	12.066	12.307	12.6	11.066	11.526	11.387	10.849	12.032	11.941	11.953	11.482	12.765	11.884	11.888	11.601	13.4	13.261	12.274	10.814	11.352	7.7595	11.611	11.361	10.954	13.011	12.489	12.96	13.122	11.614	12.533	12.116	11.277	12.042	12.426	11.952	11.683	13.396	12.398	12.465	11.416	11.867	11.229	12.092	12.851	11.776	11.426
18p	10.129	10.175	9.1871	9.9811	10.416	12.061	9.3832	10.407	10.479	9.2489	10.826	11.336	11.277	10.589	12.114	11.708	11.884	11.289	12.434	11.44	10.702	10.46	11.094	6.4744	10.863	10.181	9.5977	11.799	10.764	10.929	11.994	12.803	9.735	9.7373	10.537	10.884	11.25	11.889	10.37	12.825	10.822	10.14	9.827	11.99	9.3556	9.7533	11.093	10.226	9.2208
18q	5.2469	5.2004	5.4188	5.3114	5.5365	4.9143	5.4879	5.7454	4.4438	5.0248	4.4138	5.0922	5.5355	5.4655	6.3875	5.6375	5.7893	5.7287	5.1743	5.1706	5.6751	4.9614	5.6292	3.0641	4.1097	4.8737	5.1754	6.394	4.546	6.1081	5.1043	5.8017	4.8841	5.3289	5.3783	5.8399	6.0016	5.4023	5.3817	5.8333	5.5392	5.6184	5.2085	4.2746	5.1204	5.2409	5.0012	4.6894	4.8748
19p	13.99	15.361	13.233	14.901	14.453	16.317	14.194	13.749	16.368	13.797	18.214	15.948	15.504	14.043	15.863	13.807	15.014	13.849	20.233	18.074	14.564	14.432	13.56	10.497	16.153	15.861	13.853	17.261	17.767	17.568	20.555	15.297	18.242	15.548	13.863	15.465	16.936	14.2	14.522	16.331	15.525	16.051	13.805	17.428	15.226	15.754	18.693	18.123	14.919
19q	15.728	17.512	13.813	14.984	15.292	15.786	15.774	14.816	15.066	15.665	17.411	17.146	15.464	17.442	14.803	13.863	12.874	13.84	22.062	19.657	17.309	18.628	15.156	10.621	18.445	16.979	15.587	17.518	20.184	20.479	20.339	15.994	19.758	15.238	17.718	17.518	17.751	14.471	15.918	14.176	17.83	19.754	16.991	16.173	16.212	18.719	18.687	18.006	17.531
20p	13.708	7.5924	16.979	7.8267	17.614	7.9336	9.1909	8.1076	7.8621	7.1851	8.1279	10.473	8.2996	8.5489	8.6714	7.3036	8.0775	8.7274	8.7474	9.2004	7.7853	7.6555	7.8469	4.7158	7.0714	7.4801	7.8076	8.6071	8.0763	9.3755	8.5525	7.6066	7.7159	8.1409	7.5694	9.4032	8.5758	10.343	12.724	8.206	8.1352	9.2207	7.4794	9.0919	7.6783	8.1096	8.349	7.6741	7.4657
20q	13.006	12.462	12.615	12.886	13.601	11.609	11.755	11.804	11.869	11.545	12.137	12.617	13.728	12.626	12.9	12.618	12.407	12.421	14.609	12.507	12.776	12.088	12.077	7.6821	11.073	12.949	12.705	13.463	12.163	13.518	12.764	12.967	12.389	12.224	11.529	12.71	13.379	11.671	13.143	13.51	13.836	15.816	12.527	12.307	12.362	11.893	12.856	11.596	12.999
21q	8.9741	7.7973	8.2349	8.6015	9.0036	8.5738	8.1287	8.9672	8.6376	7.5618	8.4217	8.4791	9.4491	8.4153	8.4236	8.1439	8.6027	8.4525	9.8782	10.279	8.258	7.5667	8.5897	5.23	7.2136	8.3433	7.8955	10.215	7.8784	9.9349	9.292	8.2794	7.8645	8.9441	8.472	8.6127	9.8071	8.7035	8.3452	8.3424	8.9079	9.0532	7.9538	7.5029	7.8399	8.655	9.2471	8.1723	7.8609
22q	11.275	10.876	10.456	11.202	10.869	12.036	10.807	10.841	11.296	10.396	11.93	13.534	12.086	11.635	11.115	10.535	11.496	11.84	13.717	13.15	11.45	10.536	10.42	6.9771	11.243	11.583	10.949	12.02	12.502	13.35	13.528	10.885	11.992	11.365	10.731	11.666	11.898	10.736	11.429	11.534	11.865	12	10.726	11.261	11.086	11.611	12.334	11.23	11.804
[truncated: 5,000 more columns]
