# Supplementary material for: Hard wiring of normal tissue-specific chromosome-wide gene expression levels is an additional factor driving cancer type-specific aneuploidies
Source: Genome Med. 2021 May 25;13:93. doi: 10.1186/s13073-021-00905-y (PMC8147418; doi:10.1186/s13073-021-00905-y)
Supplement: Supplementary file 14 — Additional file 14: Table S9. Mean gene expression level (in RPKM) of each chromosome arm in each cancer sample (from TCGA). [file 13073_2021_905_MOESM14_ESM.xlsx]

## Sheet: Table S9
Additional file 14: Table S9
Mean gene expression level (in RPKM) of each chromosome arm in each cancer sample (from TCGA)
tissue of origin	Adrenal Gland	Adrenal Gland	Adrenal Gland	Adrenal Gland	Adrenal Gland	Adrenal Gland	Adrenal Gland	Adrenal Gland	Adrenal Gland	Adrenal Gland	Adrenal Gland	Adrenal Gland	Adrenal Gland	Adrenal Gland	Adrenal Gland	Adrenal Gland	Adrenal Gland	Adrenal Gland	Adrenal Gland	Adrenal Gland	Adrenal Gland	Adrenal Gland	Adrenal Gland	Adrenal Gland	Adrenal Gland	Adrenal Gland	Adrenal Gland	Adrenal Gland	Adrenal Gland	Adrenal Gland	Adrenal Gland	Adrenal Gland	Adrenal Gland	Adrenal Gland	Adrenal Gland	Adrenal Gland	Adrenal Gland	Adrenal Gland	Adrenal Gland	Adrenal Gland	Adrenal Gland	Adrenal Gland	Adrenal Gland	Adrenal Gland	Adrenal Gland	Adrenal Gland	Adrenal Gland	Adrenal Gland	Adrenal Gland
cancer type	ACC	ACC	ACC	ACC	ACC	ACC	ACC	ACC	ACC	ACC	ACC	ACC	ACC	ACC	ACC	ACC	ACC	ACC	ACC	ACC	ACC	ACC	ACC	ACC	ACC	ACC	ACC	ACC	ACC	ACC	ACC	ACC	ACC	ACC	ACC	ACC	ACC	ACC	ACC	ACC	ACC	ACC	ACC	ACC	ACC	ACC	ACC	ACC	ACC
sample	TCGA-OR-A5J1-01	TCGA-OR-A5J2-01	TCGA-OR-A5J3-01	TCGA-OR-A5J5-01	TCGA-OR-A5J6-01	TCGA-OR-A5J7-01	TCGA-OR-A5J8-01	TCGA-OR-A5J9-01	TCGA-OR-A5JA-01	TCGA-OR-A5JB-01	TCGA-OR-A5JC-01	TCGA-OR-A5JD-01	TCGA-OR-A5JE-01	TCGA-OR-A5JF-01	TCGA-OR-A5JG-01	TCGA-OR-A5JI-01	TCGA-OR-A5JJ-01	TCGA-OR-A5JK-01	TCGA-OR-A5JL-01	TCGA-OR-A5JM-01	TCGA-OR-A5JO-01	TCGA-OR-A5JP-01	TCGA-OR-A5JQ-01	TCGA-OR-A5JR-01	TCGA-OR-A5JS-01	TCGA-OR-A5JT-01	TCGA-OR-A5JV-01	TCGA-OR-A5JW-01	TCGA-OR-A5JX-01	TCGA-OR-A5JY-01	TCGA-OR-A5JZ-01	TCGA-OR-A5K0-01	TCGA-OR-A5K1-01	TCGA-OR-A5K2-01	TCGA-OR-A5K3-01	TCGA-OR-A5K4-01	TCGA-OR-A5K5-01	TCGA-OR-A5K6-01	TCGA-OR-A5K8-01	TCGA-OR-A5K9-01	TCGA-OR-A5KO-01	TCGA-OR-A5KT-01	TCGA-OR-A5KU-01	TCGA-OR-A5KV-01	TCGA-OR-A5KW-01	TCGA-OR-A5KX-01	TCGA-OR-A5KY-01	TCGA-OR-A5KZ-01	TCGA-OR-A5L3-01
1p	6.5809	6.5116	6.6145	6.6572	6.5812	6.467	6.774	6.3493	6.8199	7.0173	6.5597	6.4464	6.4439	6.5005	6.5337	6.4214	6.5122	6.6246	6.6288	6.165	6.8515	6.6291	6.4865	6.4527	6.0938	6.4898	6.4642	6.2646	6.2222	6.6551	6.5172	6.1224	6.5256	6.5548	6.4797	6.5274	6.2162	6.1736	6.1299	6.1793	6.4134	6.7787	6.4276	6.7166	6.4469	6.2975	6.6598	6.4879	6.1697
1q	5.6832	6.2692	5.61	5.5932	5.6635	5.7348	6.2089	5.5071	5.7946	6.1302	5.708	5.5741	5.7938	5.4995	5.6134	5.6775	5.6082	6.1974	5.7044	5.5906	6.1269	5.6934	5.6897	5.61	5.7589	5.5472	6.1312	5.3075	5.3715	6.0037	5.5499	5.4877	5.5476	5.6638	5.4618	5.4352	5.8678	5.7861	5.2	5.8363	5.3742	5.923	5.4916	5.3901	5.5634	5.5454	5.7099	5.6547	5.5014
2p	7.2029	7.1341	7.1488	7.1434	7.3609	7.3804	7.3266	6.924	6.9773	7.29	7.0078	6.9003	7.3268	6.988	7.0995	7.2975	7.1001	7.1301	7.0809	7.5168	7.2586	7.3496	6.9738	6.934	7.1056	6.896	6.9649	6.6943	6.8188	7.317	6.9482	7.0631	6.9536	7.1489	6.805	6.8227	7.3651	7.1767	6.6154	7.0067	6.9313	7.2198	6.9343	7.2696	6.8803	7.0636	7.1153	7.0179	6.9691
2q	6.3601	6.4	6.3634	6.3313	6.5043	6.5709	6.7624	6.2274	6.3233	6.3332	6.3365	6.2681	6.3779	6.232	6.2902	6.4613	6.3572	6.4043	6.3459	6.4221	6.4699	6.5695	6.269	6.3092	6.1513	6.3017	6.4119	5.9995	6.0269	6.4738	6.2445	6.0198	6.1462	6.1329	6.1587	6.1644	6.5095	6.291	5.8502	6.4313	6.1579	6.3066	6.264	6.2512	6.205	6.5722	6.3058	6.4405	6.0467
3p	6.9718	7.7921	6.9332	6.9794	7.1813	6.7381	7.1339	6.803	6.9149	6.3139	7.0678	7.5914	6.7248	6.8529	6.7148	7.2055	6.8481	6.9613	6.9567	6.9662	7.2445	6.4988	7.5633	7.3276	7.1259	6.8783	7.3885	6.6323	7.1107	6.9246	6.8387	6.9487	6.8149	6.8349	6.7845	6.8665	6.895	7.1423	6.4784	6.433	6.6461	7.1483	6.7976	6.9727	6.812	6.9432	6.973	6.8529	7.0134
3q	6.3654	7.0193	6.434	6.1894	5.8871	6.4188	6.3936	6.1808	6.3136	6.5478	6.4421	6.9609	6.23	6.2995	6.1978	6.6368	6.3276	6.3206	6.3815	6.3453	6.5813	6.1109	6.9518	6.7652	6.438	6.2898	6.7438	6.1475	6.4752	6.351	6.2979	5.5721	6.1666	6.296	6.1697	6.2037	6.5256	6.3557	5.8375	6.1193	6.8473	6.3963	6.1987	6.2156	6.2169	6.2925	6.3894	6.4584	6.1469
4p	6.2599	6.7084	6.3647	7.3765	6.2899	6.5639	6.5513	7.225	6.733	5.9619	6.6911	6.8394	6.2119	7.0597	6.3751	6.7929	7.5638	6.8938	7.0257	6.1943	6.5554	6.7042	6.8102	6.8572	6.1103	6.9083	6.6362	6.6435	6.3115	6.2519	6.1262	6.1974	6.0613	5.7827	7.1446	6.7163	6.2437	6.3739	6.6197	6.1647	6.7454	6.5228	6.9199	6.6247	6.7923	6.2109	6.5103	6.1771	5.9803
4q	5.5361	5.7848	5.5797	6.0071	5.4453	5.4304	6.0503	5.7987	6.0341	5.162	5.8126	6.2589	5.3052	6.1747	5.7067	6.2454	5.8984	6.301	6.2842	5.3652	6.1845	5.8078	6.2967	6.3128	5.3454	6.4838	6.4806	5.8974	5.4732	5.959	5.6	5.3518	5.5447	5.0799	5.5923	6.3709	5.4177	5.5068	5.6982	5.6339	6.0254	5.6554	6.2314	5.3861	5.8335	5.3923	5.696	5.9475	5.1774
5p	6.0533	6.1484	7.1002	7.3747	6.2725	6.6549	6.7322	7.0371	6.8711	5.9038	6.9238	6.89	6.4648	7.1196	6.9183	6.8222	7.0946	6.5391	6.732	6.0567	6.3614	6.6838	6.8714	6.9444	6.1671	6.9647	6.8384	6.9366	6.2145	7.0712	7.3541	5.8187	6.6617	6.1095	6.8577	6.8983	6.3891	6.2943	6.9428	6.721	6.9871	6.1553	6.994	6.582	6.6814	6.4451	6.5365	6.4644	5.8371
5q	6.4313	6.8136	7.3022	7.3516	6.5653	6.8987	6.7007	6.9844	7.1417	6.5425	7.4995	7.1426	6.6218	7.3123	7.1932	7.2297	7.2548	7.1446	7.2895	6.4972	6.6751	6.6239	7.2505	7.3493	6.5429	7.3053	7.4111	7.5161	7.304	7.1925	7.0827	6.2389	7.0545	6.5929	7.1014	7.197	6.6446	6.6069	7.2869	6.4184	7.2225	6.4997	7.5642	6.4725	7.2837	6.4614	7.2057	6.5999	6.1574
6p	5.7594	5.6637	5.7635	5.8449	5.9075	5.9484	5.8327	5.3916	6.2933	5.9917	6.0313	5.6022	5.9503	5.646	5.5675	5.9567	5.7155	5.7623	6.4077	5.8083	6.0683	5.7317	5.5781	5.5936	5.908	5.6168	5.7582	6.0679	5.8064	5.9588	5.6244	5.5245	5.567	5.6754	5.5436	5.5404	5.6969	5.8521	5.3161	5.6302	6.1797	5.7909	5.5284	5.5082	5.5992	5.6945	5.7267	6.0638	5.6122
6q	6.2751	6.2976	6.1851	6.032	6.4803	6.0398	6.8973	6.1913	6.6737	5.7364	6.7002	6.2074	6.4152	6.2356	6.0992	6.5802	6.3116	6.1465	6.9056	6.5602	6.3838	6.3939	6.2788	6.2396	6.1443	6.1734	6.2839	6.7228	6.3453	6.3303	6.0798	6.0714	6	6.0076	5.9695	5.9645	6.1307	6.2267	5.952	6.1942	6.3568	6.2749	6.1346	6.128	5.9285	6.0426	6.3173	6.6241	5.9286
7p	6.8056	6.948	7.3076	7.1281	6.8389	6.7952	7.3785	6.454	7.3772	6.6982	6.6421	6.9105	6.6197	7.3081	7.2262	6.9247	7.3274	7.1401	7.2783	6.6906	6.8	6.5982	7.19	7.2503	6.709	6.8184	7.1007	7.0064	6.9408	7.4248	6.4344	6.2542	7.0976	6.6634	7.1916	6.4946	6.8789	6.9105	7.026	6.4978	7.0781	6.728	6.906	6.6467	7.2298	6.8232	7.1409	6.9147	6.3637
7q	6.4112	6.9096	7.0197	6.8611	6.5168	6.4138	6.7977	6.6271	6.9351	6.168	6.4364	6.8132	5.8176	7.0513	6.7437	6.563	7.0022	6.911	6.9678	5.8821	6.4725	6.3546	6.8251	6.9837	6.3938	6.5889	6.8749	6.6811	6.7479	6.8474	6.2146	6.1991	6.7638	6.2664	6.7458	6.1481	5.9887	6.4604	6.5537	6.3316	6.8112	6.3991	6.6312	6.4683	6.9032	6.2987	6.7352	6.6247	6.2525
8p	6.057	6.1237	6.3046	6.4304	6.2587	6.1593	6.2347	6.6795	6.2615	5.7428	6.593	6.4243	6.1879	6.0446	5.9661	6.238	6.1348	6.7156	6.1964	6.4104	6.3939	6.7751	6.5695	6.5203	6.3494	6.6204	6.5343	5.7665	6.4139	6.3789	6.608	6.1409	6.4954	6.108	5.8751	6.6261	6.2916	6.1077	5.6434	6.2564	6.5482	6.4753	6.5343	6.0085	6.5789	6.0632	6.1708	6.7471	5.8861
8q	6.6189	6.56	6.5582	6.9889	6.63	6.1859	6.4966	7.1293	6.4694	6.7664	7.0076	7.2319	6.3265	7.1639	6.346	6.8792	7.1866	7.1968	6.5099	6.8266	6.648	6.9164	7.2412	7.2625	6.6718	7.1949	7.0924	6.2115	6.9981	6.7237	7.0641	6.3233	7.0227	6.4621	6.3693	7.1694	6.631	6.5445	6.094	6.9115	7.1034	6.6343	6.7264	6.6732	6.8766	6.4497	6.6131	7.0542	6.3761
9p	5.7072	5.9384	5.7623	6.6593	5.7727	5.9265	5.844	4.9471	6.1737	5.8475	5.7553	6.2176	5.8495	6.2323	6.3461	6.0067	5.8649	5.7245	5.766	5.4493	6.0322	5.7281	6.1896	5.8069	5.3587	5.2703	5.5667	5.9771	5.8349	5.7056	5.7603	5.0049	5.6353	5.4049	5.5202	5.5395	5.3215	5.3426	5.864	5.7894	6.2494	5.7095	5.5336	5.8049	5.7632	5.8409	6.3924	5.6815	5.0411
9q	6.7185	6.8086	6.7344	7.616	6.6951	7.026	6.7545	6.8632	7.1794	6.6388	6.57	7.1188	6.9151	7.329	7.0808	6.858	7.8923	6.6267	6.5558	6.5712	6.7469	6.864	6.8637	6.4971	6.8569	6.5341	6.8263	6.9101	6.7438	6.7247	6.4574	7.0027	6.5879	7.0371	6.4507	6.5244	6.764	6.7517	6.9614	6.6685	7.1869	6.7963	6.4587	6.8104	6.4939	6.7187	7.4165	6.7242	6.6455
10p	6.6039	7.3897	6.5505	6.9809	6.8052	7.4098	6.7997	7.0347	6.6336	6.8044	6.9268	7.2442	6.2462	6.9306	6.5429	6.9801	6.783	7.1171	6.606	6.6316	6.9784	6.5027	6.6028	6.6814	6.627	6.6964	6.5253	7.2066	6.9524	6.229	6.6969	6.6916	6.5618	6.8578	6.4424	6.3907	6.7406	6.5555	6.8588	6.4354	7.4271	6.6033	6.4556	6.3696	6.5225	6.4162	7.2454	6.667	6.3481
10q	6.2694	7.0327	6.479	6.9539	6.4105	6.9354	6.369	6.5526	6.3928	6.4436	6.7685	6.8404	6.1945	6.5522	6.0456	6.6186	6.3567	6.8455	6.3721	6.5827	6.4793	6.6673	6.1695	6.3335	6.2189	6.3422	6.4052	6.6816	6.7677	6.3127	6.3488	6.2515	6.2317	6.4701	6.2454	6.2869	6.2106	6.4395	6.5969	6.3418	6.3823	6.4797	6.2147	6.5162	6.2371	6.3469	6.7815	6.2189	6.1575
11p	5.4985	5.5341	5.5387	5.498	5.4017	5.2554	5.6508	5.2852	5.3632	5.5229	5.3452	5.296	5.3909	5.2355	4.9196	5.2138	5.4149	5.3861	5.3377	5.44	5.5012	5.352	5.2911	5.2555	5.5103	5.3032	5.195	4.9952	5.1883	5.3318	5.3493	5.4186	5.2807	5.4154	5.2846	5.3671	5.5018	4.9748	4.96	4.95	5.207	5.58	5.371	5.6445	5.2891	5.3906	5.4105	5.2744	5.4175
11q	5.9296	5.9008	5.8448	5.9144	5.9784	6.0306	6.1481	5.5373	5.8847	6.1262	5.847	5.7875	6.0133	5.7321	5.3552	5.8181	5.8829	6.0523	5.9136	5.8162	6.1868	5.9608	5.827	5.776	5.8561	5.8029	5.8323	5.4782	6.0216	6.1027	5.7834	5.6079	5.8639	5.8727	5.744	5.7362	5.9727	5.4158	5.4683	5.4761	5.5834	6.246	5.7345	5.9904	5.7045	5.9113	5.8801	5.8144	5.8259
12p	5.7958	6.2173	6.0163	6.3083	6.025	5.7756	6.8814	6.1802	6.175	6.0958	6.2602	6.2989	5.8526	6.246	6.0529	6.2875	6.277	6.4807	5.9889	5.7888	6.3715	6.1638	6.3109	6.2667	5.7208	6.1811	6.481	6.0777	6.1297	6.31	6.1803	5.498	6.1613	5.9489	6.084	5.9055	5.6544	5.7341	5.829	5.5755	5.3085	6.1343	6.0593	5.396	6.1226	5.6283	6.4485	6.0424	5.6074
12q	6.7313	7.4693	7.3284	7.4923	6.7164	7.1088	7.2608	7.2565	7.3982	6.6499	7.329	7.1315	6.8897	7.2767	7.2638	7.2101	7.4132	7.3202	7.2581	7.3718	6.7924	7.1648	7.2632	7.1876	6.9047	7.201	7.2262	6.9903	7.0445	7.6118	7.1033	6.8167	7.1593	6.9537	7.1534	7.2551	7.2501	6.7777	6.9409	7.0141	6.4932	6.9741	7.301	6.737	7.2013	6.9817	7.402	7.1088	6.5639
13q	6.276	6.412	6.0027	6.0357	5.9323	5.4592	6.1744	6.1949	6.1366	5.7277	5.9816	5.9949	5.6423	5.9215	6.0449	5.3985	6.0708	5.9833	6.5997	6.3727	6.1256	6.0743	5.805	5.8968	5.6294	6.0451	6.0772	5.7765	5.9904	6.0979	5.9927	5.4068	5.812	5.5931	5.6715	5.9747	5.6061	6.0227	6.1471	6.0061	5.9591	6.0885	5.313	6.204	6.5937	6.0276	6.1841	5.7628	5.6881
14q	6.7846	6.7167	7.2504	7.3848	6.343	6.5242	6.8102	6.7353	7.0742	6.8352	6.9382	6.4949	6.9334	6.4702	6.8872	6.8598	7.3371	6.7173	7.4559	6.3758	6.9763	7.0888	6.5533	6.5284	6.8304	6.4955	6.5857	6.9017	6.8398	6.8063	6.4629	6.7158	6.4596	6.6401	6.5292	6.584	6.4842	6.6663	6.4268	6.6209	7.1138	6.8414	6.4914	6.6873	6.8454	6.7218	6.7056	6.4743	6.5271
15q	6.6064	6.7459	6.5266	6.5881	6.4575	6.4688	6.8578	6.4636	7.1071	6.8257	7.0492	6.4132	6.5781	6.4657	6.4987	6.4618	6.6666	7.2676	7.3339	6.2425	6.7394	6.4126	6.4521	6.4303	6.9351	6.4486	6.5473	6.9326	6.684	7.0918	6.4723	6.5234	6.465	6.5587	6.4152	6.5115	6.5984	6.7262	6.004	5.89	6.3883	6.6249	7.0083	6.5726	7.2066	6.2973	6.6475	6.6137	6.4588
16p	7.0988	6.8702	7.6561	8.275	6.9065	6.8898	7.0703	7.2829	7.668	6.726	7.3844	7.4995	7.0855	7.5001	7.523	7.5128	7.7661	7.673	6.8646	6.5997	7.1795	7.1623	7.4502	7.4801	7.1481	7.6177	7.2959	7.2114	7.4228	6.6457	7.4406	6.9674	7.6507	7.1458	7.6268	7.5933	7.4476	7.0538	7.3198	6.9835	7.4424	7.2628	7.4786	7.6612	7.5052	7.1659	7.5288	7.1411	6.9257
16q	7.0913	7.0672	7.7003	8.1816	6.9556	6.9961	7.0474	7.2599	7.6781	7.1025	7.3772	7.5317	7.4244	7.672	7.8409	7.439	7.7885	7.5822	6.8846	6.947	7.0749	7.0473	7.4511	7.4329	7.321	7.5196	7.2232	7.27	7.4517	6.9289	7.3718	6.2431	7.5145	7.0535	7.5254	7.5345	7.2244	7.1727	7.3887	7.0364	7.3764	7.4422	7.2904	7.3548	7.7597	7.1055	7.5886	7.1513	7.0159
17p	6.5918	6.5256	6.506	6.8208	6.4849	6.2896	6.8186	6.3031	6.4629	6.0338	6.4407	7.0256	6.2794	6.2333	6.082	6.748	6.4904	6.3213	6.4299	5.9528	6.6275	6.0577	6.9905	6.2158	6.3587	6.1952	6.1964	5.8544	6.7108	6.1359	6.204	6.4436	6.199	6.1498	6.0956	6.0703	6.1457	6.6819	5.9196	6.0017	6.1092	6.4616	6.2665	6.7417	6.2681	6.0081	6.6035	6.3325	6.4864
17q	6.7604	6.705	6.6442	6.8757	6.6519	6.5247	7.1116	6.5695	6.652	6.9111	6.6969	7.1311	6.8569	6.5387	6.469	6.8444	6.7447	6.6414	6.6025	6.7909	6.8931	6.7453	7.1592	6.3904	6.3914	6.4316	6.5051	6.2557	6.7323	7.0761	6.39	6.8543	6.5576	6.6327	6.4155	6.5512	6.8159	6.8582	6.2606	6.3536	6.3666	7.0393	6.8106	7.0601	6.5018	6.7832	6.7043	6.669	6.7366
18p	7.5271	7.3378	6.9403	6.9954	6.8175	7.2737	8.0888	7.2881	6.8183	6.8488	6.2912	6.9919	7.4131	6.8393	6.9151	7.1053	7.3578	7.0551	7.1168	7.518	7.3181	7.2756	7.0102	6.9346	7.0378	6.3729	7.0888	6.782	5.9347	6.8795	6.9178	7.3763	6.8317	7.0831	6.7942	6.9869	7.181	7.269	6.4022	7.4332	7.0927	6.9822	7.1571	7.3741	6.9776	6.7483	7.231	7.2746	7.2171
18q	5.917	5.9733	6.0953	5.7549	5.5903	5.7682	6.0696	5.8485	6.2384	5.6745	5.2778	5.9686	5.9047	5.9406	5.9145	5.9284	6.0289	5.711	5.9924	5.9276	6.1646	5.7486	5.9001	6.0847	5.4863	5.478	5.9505	5.7468	5.0046	6.3853	6.0316	5.8044	5.8529	5.6078	5.8294	5.9999	5.8302	6.1664	5.5668	6.0857	5.9293	6.0442	5.8885	6.1682	5.9958	5.9008	6.0266	5.8373	5.8223
19p	6.859	6.9674	7.4999	8.1945	7.1996	7.3246	7.1149	7.4303	7.7542	6.5157	7.6079	7.337	7.2701	7.4165	7.5593	7.3845	7.5047	7.5027	6.6186	7.2953	7.0927	7.3654	7.3294	6.9789	7.0286	6.6986	7.0405	7.0484	7.3998	6.7166	6.6998	7.1111	6.9902	7.2602	7.3902	6.7713	7.4753	6.9487	7.29	7.1686	7.3388	7.3442	7.17	7.7851	7.3213	7.4023	7.6308	7.3469	6.9088
19q	5.8109	6.0054	6.5536	7.3081	6.3179	6.3343	6.122	6.5469	6.8752	6.151	6.8206	6.4533	6.3374	6.5038	6.6354	6.4739	6.5326	6.6729	5.7937	5.9384	6.3569	6.283	6.3558	6.1735	6.0959	5.733	6.2865	6.1365	6.5993	5.8588	5.8368	5.8119	5.955	6.3519	6.5447	5.83	6.3118	6.06	6.302	5.9287	6.2739	5.9389	6.4447	6.3141	6.3904	6.7531	7.0044	6.3926	5.7825
20p	5.8953	5.8441	5.9711	5.8415	5.9138	5.8839	5.9499	6.2394	5.7787	5.4573	6.367	6.2908	6.2512	6.4313	6.139	6.525	6.0415	6.3439	5.8825	4.9668	5.9903	6.091	6.412	6.3432	5.3677	6.4675	6.3661	6.1161	6.225	6.3749	6.3308	5.4202	6.3267	6.0952	6.2198	6.455	6.1825	6.0431	6.0859	5.6267	5.6754	6.1338	6.4969	5.9146	5.7657	6.0368	6.2876	6.4405	5.9288
20q	6.5368	7.0576	6.6964	6.909	6.781	6.5381	6.9269	6.7904	6.6842	6.7236	7.0046	6.9782	7.0981	7.1361	6.8745	7.015	7.3582	7.1848	6.6304	6.6951	6.6683	6.6256	6.9676	7.1736	6.7705	7.2361	7.0562	6.7219	6.9286	6.746	7.1965	6.4531	7.1579	6.6728	7.0765	7.1948	6.843	6.6558	6.9343	6.5528	6.3452	6.7851	7.2445	6.9079	6.6492	7.0031	6.9572	7.1468	6.4922
21q	6.772	6.7012	7.3683	6.5695	6.6864	6.9494	6.4812	6.745	6.5417	6.9056	6.7805	6.4163	7.027	6.3601	6.9973	7.0502	7.2964	7.127	6.8651	6.0609	6.538	6.8778	6.3576	6.3261	6.6448	6.3404	6.5257	6.8157	6.8354	6.3717	6.2997	6.6207	6.2337	6.8165	6.375	6.3121	6.7058	6.7558	6.163	6.9169	6.24	6.7836	7.2784	6.7266	7.108	7.018	6.9783	6.6829	6.4449
22q	6.6266	6.9094	6.9983	7.51	6.6978	6.3493	7.0115	6.2759	7.1996	7.2425	6.3551	6.7741	6.723	6.9543	6.8415	6.2157	7.9162	7.0674	7.0365	6.8903	7.1698	6.7386	6.7915	6.0975	7.3268	6.8372	6.3116	6.3983	6.0291	6.8892	6.8327	7.1256	6.9985	6.7555	6.869	6.7627	6.8486	7.3432	6.7487	6.6181	6.766	7.4911	6.8121	7.4288	7.0057	6.4116	7.2853	6.809	7.1424
[truncated: 5,000 more columns]
