# Supplementary material for: Hard wiring of normal tissue-specific chromosome-wide gene expression levels is an additional factor driving cancer type-specific aneuploidies
Source: Genome Med. 2021 May 25;13:93. doi: 10.1186/s13073-021-00905-y (PMC8147418; doi:10.1186/s13073-021-00905-y)
Supplement: Supplementary file 15 — Additional file 15: Table S10. Five fold cross-validation accuracy of KNN classifier based on 39 chromosome arm-wide expression features. [file 13073_2021_905_MOESM15_ESM.xlsx]

## Sheet: Table S10
Additional file 15: Table S10
Classification of normal tissue of tumor origin from normal sample gene expression data. (K-Nearest Neighbor Five Fold cross-validation accuracy)
Healthy
Bladder	0.0909091
Blood	0.998043
Brain	1
Breast	0.957944
Cervix Uteri	0.0909091
Colon	0.785507
Esophagus	0.943149
Kidney	0.51875
Liver	0.97479
Lung	0.984375
Ovary	0.896907
Pancreas	0.953216
Prostate	0.754717
Skin	0.994382
Stomach	0.682292
Testis	1
Thyroid	0.98452
Uterus	0.746988
Classification of normal tissue of tumor origin from tumor sample expression data. (K-Nearest Neighbor Five Fold cross-validation accuracy)
Cancer
BLCA	0.576826
LAML	0.963303
LGG/GBM	0.955357
BRCA	0.76673
CESC	0.498294
COAD/READ	0.883959
ESCA	0.123457
KIRC/KIRP/KICH	0.886199
LIHC	0.783708
LUAD/LUSC	0.609407
OV	0.528369
PAAD	0.679245
PRAD	0.959746
SKCM	0.711111
STAD	0.486284
TGCT	0.922581
THCA	0.985075
UCEC/UCS	0.527145
