# Supplementary material for: Hard wiring of normal tissue-specific chromosome-wide gene expression levels is an additional factor driving cancer type-specific aneuploidies
Source: Genome Med. 2021 May 25;13:93. doi: 10.1186/s13073-021-00905-y (PMC8147418; doi:10.1186/s13073-021-00905-y)
Supplement: Supplementary file 16 — Additional file 16: Table S11. Fraction of all cancer driver genes on each chromosome arm that are considered as oncogenes in cancer types from a given tissue of origin. [file 13073_2021_905_MOESM16_ESM.xlsx]

## Sheet: Table S11
Additional file 16: Table S11
Fraction of all cancer driver genes on a chromosome arm that are labeled as oncogenes (Cancer type specific oncogene tumor suppressor labels were borrowed from supplementary data of Bailey et al, Cell 2018)
	ACC	BLCA	BRCA	CESC	CHOL	COAD/READ	DLBC	ESCA	HNSC	KIRC/KIRP/KICH	LAML	LGG/GBM	LIHC	LUAD/LUSC	MESO	OV	PAAD	PCPG	PRAD	SARC	SKCM	STAD	TGCT	THCA	THYM	UCEC/UCS	UVM
1p	0	0.142857	0	0	0	0.285714	0	0	0	0.142857	0	0.142857	0	0	0	0.142857	0	0	0	0	0.142857	0	0.142857	0.142857	0.142857	0.142857	0
1q	0	0	0	0	0	0	0	0	0	0	0	0	0.125	0	0	0	0	0	0	0	0	0	0	0	0	0	0
2p	0	0.0909091	0	0	0	0.0909091	0	0	0	0	0	0	0.0909091	0	0	0	0	0.0909091	0	0	0	0	0	0	0	0.181818	0
2q	0	0.181818	0.0909091	0.0909091	0.0909091	0	0	0.0909091	0.0909091	0	0	0.0909091	0.181818	0.0909091	0	0	0	0	0.0909091	0	0.0909091	0.0909091	0	0	0	0.181818	0.0909091
3p	0.125	0.25	0	0	0	0.125	0	0	0.125	0	0	0	0.125	0.125	0	0	0	0	0.125	0	0.125	0.25	0	0	0	0.125	0
3q	0	0.25	0.25	0.25	0	0.25	0	0.25	0.25	0.25	0	0.25	0.25	0.25	0	0	0	0	0.25	0	0.25	0.25	0.25	0	0	0.25	0
4p	0	0.5	0	0	0	0	0	0	0.5	0	0	0	0	0	0	0	0	0	0	0	0	0	0	0	0	0	0
4q	0	0	0.166667	0	0	0	0	0	0	0	0	0.166667	0	0	0	0	0	0	0	0	0.166667	0	0.166667	0	0	0.166667	0
5p	0	0	0	0	0	0	0	0	0	0	0	0	0	0	0	0	0	0	0	0	0	0	0	0	0	0	0
5q	0	0	0.125	0	0	0	0	0	0	0	0	0.125	0	0	0	0	0	0	0	0	0	0	0	0	0	0	0
6p	0	0	0	0	0	0	0	0	0	0	0	0	0.25	0	0	0	0	0	0	0	0	0	0	0	0	0	0
6q	0	0	0	0	0	0	0	0	0	0	0	0	0.25	0	0	0	0	0	0	0	0	0	0	0	0	0	0
7p	0	0	0	0	0	0	0	0	0.333333	0	0	0.333333	0	0.333333	0	0	0	0	0	0	0.333333	0	0	0	0	0	0
7q	0	0.142857	0	0	0	0.142857	0	0	0	0.142857	0	0.142857	0	0.142857	0	0	0	0	0.142857	0	0.142857	0	0	0.142857	0.142857	0	0
8p	0	0	0	0	0	0	0	0	0	0	0	0	0	0	0	0	0	0	0	0	0	0	0	0	0	0	0
8q	0	0	0	0	0	0	0	0	0	0	0	0	0	0	0	0	0	0	0	0	0	0.333333	0	0	0	0.333333	0
9p	0	0	0	0	0	0	0	0	0	0	0	0	0	0	0	0	0	0	0	0	0	0	0	0	0	0	0
9q	0	0.111111	0	0	0	0	0	0	0	0	0	0	0	0	0	0	0	0	0	0	0.222222	0	0	0	0	0	0.111111
10p	0	0	0	0	0	0	0	0	0	0	0	0	0	0	0	0	0	0	0	0	0	0	0	0	0	0	0
10q	0	0	0	0	0	0	0	0	0	0	0	0	0	0.166667	0	0	0	0.166667	0	0	0	0	0	0	0	0.166667	0
11p	0	0.25	0	0	0	0	0	0	0.25	0	0	0	0	0.25	0	0	0	0.25	0.25	0	0.25	0	0	0.25	0.25	0.25	0
11q	0	0.166667	0	0	0	0	0	0	0	0	0	0	0	0	0	0	0	0	0	0	0	0	0	0	0	0.166667	0
12p	0	0.25	0.5	0.25	0	0.25	0	0	0	0.25	0	0	0.25	0.25	0	0.25	0.25	0	0	0	0.25	0.25	0.25	0.25	0	0.5	0
12q	0	0.166667	0	0.166667	0	0	0	0	0	0	0	0.166667	0	0	0	0	0	0	0	0	0.166667	0	0	0	0	0.166667	0
13q	0	0.125	0	0.125	0	0	0	0	0	0	0	0	0	0.125	0	0	0	0	0	0	0.125	0	0	0	0	0	0.125
14q	0	0	0.333333	0.166667	0	0	0	0	0	0	0	0.166667	0	0	0	0	0	0	0.333333	0	0	0	0	0.166667	0	0.5	0
15q	0	0	0	0	0	0	0	0	0	0	0	0.2	0	0	0	0	0	0	0	0	0.2	0	0	0	0	0	0
16p	0	0	0	0	0	0	0	0	0	0	0	0	0	0	0	0	0	0	0	0	0	0	0	0	0	0	0
16q	0	0	0	0	0	0	0	0	0	0	0	0	0	0	0	0	0	0	0	0	0	0.142857	0	0	0	0	0
17p	0	0	0	0	0	0	0	0	0	0	0	0.2	0	0	0	0	0	0	0.2	0	0	0	0	0	0	0	0
17q	0	0.153846	0.0769231	0.0769231	0	0	0	0.0769231	0	0	0	0	0	0	0	0	0	0	0.0769231	0	0	0.0769231	0	0	0	0.153846	0
18p	0	0	0	0	0	0	0	0	0	0	0	0	0	0	0	0	0	0	0	0	0	0	0	0	0	0	0
18q	0	0	0	0	0	0	0	0	0	0	0	0	0	0	0	0	0	0	0	0	0	0.5	0	0	0	0	0
19p	0	0	0	0.111111	0	0	0	0	0.111111	0	0	0.111111	0.111111	0.111111	0	0	0	0	0	0	0.111111	0	0	0	0	0.111111	0.111111
19q	0	0.166667	0	0	0	0	0	0	0	0	0	0	0	0	0	0	0	0	0	0	0	0	0	0	0	0.166667	0
20p	0	0	0	0	0	0	0	0	0	0	0	0	0	0	0	0.333333	0	0	0	0	0	0	0	0	0	0	0.333333
20q	0	0	0	0	0	0.333333	0	0	0	0	0	0.333333	0.333333	0	0	0	0.333333	0	0	0	0	0	0	0	0	0	0
21q	0	0	0	0	0	0	0	0	0	0	0	0	0	0.333333	0	0	0.333333	0	0	0	0	0	0	0	0	0.333333	0
22q	0	0	0	0.166667	0	0	0	0	0.333333	0.166667	0	0.166667	0	0.166667	0	0	0	0	0	0	0	0	0	0	0	0	0
