# Supplementary material for: Hard wiring of normal tissue-specific chromosome-wide gene expression levels is an additional factor driving cancer type-specific aneuploidies
Source: Genome Med. 2021 May 25;13:93. doi: 10.1186/s13073-021-00905-y (PMC8147418; doi:10.1186/s13073-021-00905-y)
Supplement: Supplementary file 17 — Additional file 17: Table S12. Frequency of gains of each chromosome arm in cancer types grouped by normal tissue of tumor origin. [file 13073_2021_905_MOESM17_ESM.xlsx]

## Sheet: Table S12
Additional file 17: Table S12
Frequency of gains of each chromosome arm in cancer types grouped by normal tissue of tumor origin (derived from supplementary data of Taylor et al, Cell 2018)
	ACC	BLCA	BRCA	CESC	CHOL	COAD/READ	DLBC	ESCA	HNSC	KIRC/KIRP/KICH	LAML	LGG/GBM	LIHC	LUAD/LUSC	MESO	OV	PAAD	PCPG	PRAD	SARC	SKCM	STAD	TGCT	THCA	THYM	UCEC/UCS	UVM
1p	0.0224719	0.0597015	0.0181298	0.125	0	0	0	0.0368098	0.046875	0	0	0.0497238	0.0331492	0.0517766	0	0.0561594	0.0301205	0	0	0.0927419	0.0824295	0.0117096	0.0451613	0.00212314	0	0.0279232	0
1q	0.101124	0.206468	0.607824	0.408784	0.527778	0.151361	0.12766	0.220859	0.173828	0.0555556	0	0.06814	0.624309	0.432487	0.185185	0.269928	0.259036	0.103659	0.0317797	0.0846774	0.403471	0.192037	0.277419	0.0530786	0.226415	0.326353	0.075
2p	0.101124	0.218905	0.0696565	0.148649	0.111111	0.0952381	0.0851064	0.177914	0.103516	0.112319	0.016129	0.0276243	0.0939227	0.206091	0.037037	0.181159	0.0903614	0.0365854	0.0127119	0.0604839	0.106291	0.103044	0.109677	0	0.00943396	0.155323	0.1
2q	0.11236	0.0248756	0.0333969	0.027027	0.138889	0.108844	0	0.0920245	0.0292969	0.100242	0.00806452	0.0239411	0.0662983	0.108629	0.0617284	0.103261	0.120482	0.0121951	0.00847458	0.0443548	0.104121	0.0655738	0.0516129	0.00212314	0	0.113438	0.075
3p	0.0786517	0.166667	0.0400763	0.0472973	0.0277778	0.0527211	0.170213	0.0184049	0.0078125	0.0821256	0.00806452	0.0267035	0.0552486	0.0172589	0.0493827	0.0724638	0.0361446	0.0121951	0.0233051	0.112903	0.104121	0.028103	0.0580645	0	0	0.0488656	0
3q	0.101124	0.31592	0.122137	0.530405	0.111111	0.0901361	0.234043	0.319018	0.441406	0.131643	0.00806452	0.0294659	0.0801105	0.361421	0.123457	0.472826	0.126506	0	0.0402542	0.0645161	0.112798	0.12178	0.083871	0.00212314	0.0471698	0.13089	0
4p	0.280899	0.0746269	0.0362595	0.0168919	0.0833333	0.0170068	0	0.0429448	0.0449219	0.031401	0.0241935	0.0257827	0.0662983	0.0741117	0.0123457	0.0561594	0.0662651	0.0243902	0.00847458	0.153226	0.10846	0.030445	0.00645161	0.00424628	0.00943396	0.034904	0.1
4q	0.247191	0.039801	0.0353053	0.0304054	0.0277778	0.00680272	0	0.0429448	0.0292969	0.0326087	0.0322581	0.0174954	0.0138122	0.0304569	0.0123457	0.0199275	0.0481928	0.0243902	0.0148305	0.0604839	0.0672451	0.0117096	0.00645161	0.00424628	0.0188679	0.0069808	0.0375
5p	0.561798	0.390547	0.25	0.364865	0.25	0.136054	0.148936	0.325153	0.328125	0.190821	0.00806452	0.0395948	0.290055	0.554315	0.197531	0.347826	0.114458	0.0609756	0.0381356	0.258065	0.167028	0.196721	0	0.0276008	0.0849057	0.13089	0.025
5q	0.58427	0.0248756	0.120229	0.0574324	0.0833333	0.0408163	0.106383	0.0184049	0.0292969	0.172705	0	0.0294659	0.190608	0.0649746	0.0864198	0.0307971	0.0481928	0.0365854	0.0127119	0.137097	0.0737527	0.0210773	0	0.0212314	0.0660377	0.0209424	0.025
6p	0.134831	0.149254	0.127863	0.118243	0.222222	0.108844	0.12766	0.116564	0.0859375	0.0120773	0.00806452	0.0138122	0.30663	0.166497	0.0740741	0.193841	0.0301205	0.0853659	0.0169492	0.0846774	0.349241	0.103044	0.0645161	0.00212314	0	0.136126	0.5125
6q	0.134831	0.0298507	0.0629771	0.0371622	0.0555556	0.0816327	0	0.0736196	0.0390625	0.0120773	0.00806452	0.0128913	0.0607735	0.071066	0	0.0507246	0.0240964	0.0487805	0.00423729	0.0766129	0.0433839	0.0679157	0.0387097	0.00212314	0	0.0802792	0.075
7p	0.41573	0.300995	0.200382	0.0810811	0.194444	0.5	0.276596	0.417178	0.232422	0.36715	0	0.484346	0.248619	0.367513	0.197531	0.143116	0.222892	0.128049	0.0974576	0.193548	0.462039	0.339578	0.625806	0.0276008	0.103774	0.0907504	0.0875
7q	0.393258	0.199005	0.147901	0.0777027	0.111111	0.401361	0.148936	0.190184	0.101562	0.369565	0	0.499079	0.218232	0.234518	0.160494	0.224638	0.156627	0.103659	0.0826271	0.137097	0.470716	0.194379	0.464516	0.0276008	0.113208	0.0924956	0.075
8p	0.303371	0.0597015	0.0935115	0.0777027	0.0277778	0.129252	0.0851064	0.122699	0.0976562	0.0374396	0.145161	0.0469613	0.0414365	0.0741117	0.111111	0.0507246	0.060241	0.0487805	0.0148305	0.125	0.182213	0.24356	0.574194	0	0.0566038	0.13089	0.2125
8q	0.370787	0.450249	0.407443	0.22973	0.138889	0.460884	0.12766	0.380368	0.542969	0.0833333	0.145161	0.058011	0.519337	0.347208	0.135802	0.362319	0.204819	0.0731707	0.184322	0.181452	0.401302	0.416862	0.535484	0.00212314	0.0660377	0.254799	0.575
9p	0.101124	0.106965	0.0906489	0.10473	0	0.146259	0.106383	0.0368098	0.134766	0.0157005	0.016129	0.0220994	0.0276243	0.0609137	0.0123457	0.130435	0.0240964	0.0121951	0.0275424	0.0846774	0.0238612	0.0679157	0.0516129	0	0.0566038	0.0593368	0.05
9q	0.202247	0.0771144	0.0648855	0.125	0	0.107143	0.106383	0.153374	0.212891	0.0169082	0.00806452	0.0616943	0.0359116	0.0588832	0.0493827	0.0253623	0.0421687	0.0121951	0.0699153	0.229839	0.0412148	0.0960187	0.0645161	0.00212314	0.0566038	0.0034904	0.0375
10p	0.179775	0.21393	0.150763	0.0506757	0.111111	0.0544218	0.0638298	0.122699	0.0605469	0.0217391	0.016129	0.0497238	0.121547	0.121827	0.037037	0.228261	0.0783133	0.0609756	0.0127119	0.0766129	0.0195228	0.166276	0.0322581	0.00212314	0.0188679	0.202443	0
10q	0.168539	0.039801	0.0429389	0.027027	0	0.0170068	0.0638298	0.0429448	0.0273438	0.0144928	0.0241935	0	0.0552486	0.0467005	0.0246914	0.0615942	0.0662651	0.0487805	0.0127119	0.0241935	0.00650759	0.0632319	0.0258065	0.00212314	0.0188679	0.146597	0
11p	0.0449438	0.039801	0.0791985	0.0202703	0.0555556	0.0765306	0.148936	0.0920245	0.0664062	0.0362319	0.0322581	0.0220994	0.058011	0.0761421	0.0617284	0.0380435	0.0662651	0.0121951	0.0169492	0.0443548	0.0759219	0.0796253	0	0.00636943	0.00943396	0.0191972	0.0875
11q	0.0224719	0.0671642	0.0372137	0.00337838	0.0555556	0.0561224	0.191489	0.0674847	0.0742188	0.0338164	0.0564516	0.0414365	0.0441989	0.11269	0.0864198	0.141304	0.0783133	0.0121951	0.029661	0.0403226	0.0433839	0.0936768	0	0.00424628	0.00943396	0.0383944	0.1
12p	0.640449	0.186567	0.139313	0.114865	0.138889	0.158163	0.12766	0.190184	0.205078	0.240338	0	0.072744	0.0524862	0.248731	0.0987654	0.322464	0.150602	0.0487805	0.0169492	0.108871	0.136659	0.117096	0.980645	0.0127389	0.0471698	0.106457	0.0375
12q	0.640449	0.106965	0.0896947	0.0912162	0.0833333	0.132653	0.12766	0.0920245	0.0703125	0.235507	0	0.0359116	0.0662983	0.124873	0.0740741	0.130435	0.0783133	0.0487805	0.029661	0.0564516	0.0455531	0.107728	0.309677	0.0169851	0.0377358	0.061082	0.0375
13q	0.0449438	0.131841	0.0438931	0.0472973	0.0833333	0.540816	0.0851064	0.128834	0.0585938	0.0495169	0.0241935	0.00460405	0.019337	0.0416244	0	0.067029	0.126506	0.0426829	0	0	0.18872	0.217799	0	0.00636943	0	0.0418848	0.0625
14q	0.157303	0.0895522	0.0687023	0.0844595	0	0.0357143	0	0.141104	0.169922	0.0229469	0.00806452	0.0092081	0.0303867	0.125888	0.037037	0.048913	0.126506	0.0121951	0.0148305	0.120968	0.0563991	0.0351288	0.225806	0.0127389	0.0660377	0.04363	0.0375
15q	0.0786517	0.0422886	0.0305344	0.101351	0.111111	0.0153061	0.0851064	0.116564	0.0507812	0.0374396	0	0.0156538	0.0607735	0.0680203	0.0617284	0.0307971	0.0542169	0.0609756	0.00211864	0.137097	0.117137	0.0374707	0.225806	0	0.0754717	0.008726	0.025
16p	0.449438	0.0696517	0.412214	0.0945946	0.166667	0.136054	0.0851064	0.116564	0.0957031	0.27657	0	0.0230203	0.0635359	0.136041	0.135802	0.0471014	0.0903614	0.0243902	0.0338983	0.120968	0.121475	0.0749415	0.0129032	0.0233546	0.0377358	0.034904	0.0375
16q	0.393258	0.0995025	0.0372137	0.0810811	0.0833333	0.136054	0.12766	0.134969	0.105469	0.259662	0	0.0294659	0.0276243	0.0883249	0.0740741	0.0235507	0.0963855	0.0182927	0	0.0403226	0.0585683	0.0421546	0.0193548	0.0212314	0.0188679	0.0052356	0.0125
17p	0.0337079	0.0472637	0.0219466	0.0236486	0.0833333	0.0102041	0.0425532	0.0674847	0.0820312	0.211353	0	0.03407	0.019337	0.0335025	0.0246914	0.0144928	0.0421687	0	0	0.149194	0.0585683	0.0257611	0.0903226	0.0212314	0.0188679	0.017452	0.0875
17q	0.0337079	0.243781	0.135496	0.0777027	0.111111	0.110544	0.0425532	0.134969	0.0859375	0.2343	0.0322581	0.0322284	0.185083	0.210152	0.0740741	0.0235507	0.0963855	0.0304878	0	0.0806452	0.101952	0.0772834	0.129032	0.029724	0.0943396	0.0418848	0.0875
18p	0.0337079	0.238806	0.101145	0.101351	0.111111	0.0391156	0.255319	0.196319	0.193359	0.0531401	0	0.0414365	0.0856354	0.167513	0.0617284	0.123188	0.108434	0.0365854	0.0233051	0.133065	0.110629	0.133489	0.0258065	0.00636943	0.0377358	0.106457	0.0125
18q	0.0224719	0.0621891	0.0696565	0.0506757	0.0833333	0.00680272	0.276596	0.0736196	0.046875	0.0483092	0	0.038674	0.0469613	0.071066	0.037037	0.0471014	0.0301205	0.0426829	0.00211864	0.100806	0.0867679	0.0421546	0	0.00636943	0.0283019	0.0471204	0.0125
19p	0.505618	0.0970149	0.0753817	0.0641892	0.0833333	0.0901361	0	0.0858896	0.0585938	0.0519324	0.0403226	0.209024	0.0662983	0.048731	0.0987654	0	0.0662651	0.097561	0	0.201613	0.0954447	0.0468384	0.187097	0.0106157	0.0283019	0.0157068	0
19q	0.483146	0.256219	0.125	0.216216	0.138889	0.112245	0	0.153374	0.101562	0.0591787	0.0403226	0.151013	0.132597	0.142132	0.0617284	0.0815217	0.144578	0.054878	0.0105932	0.137097	0.112798	0.119438	0.141935	0.0127389	0.0283019	0.0715532	0.0125
20p	0.404494	0.380597	0.234733	0.25	0.138889	0.372449	0.0851064	0.349693	0.230469	0.213768	0.00806452	0.199816	0.198895	0.276142	0.0493827	0.300725	0.0963855	0.054878	0.0190678	0.141129	0.290672	0.423888	0.0903226	0.0127389	0.0849057	0.13089	0.1
20q	0.47191	0.435323	0.322519	0.324324	0.194444	0.72449	0.0425532	0.496933	0.238281	0.221014	0	0.197053	0.234807	0.26599	0.0617284	0.371377	0.192771	0.0426829	0.0317797	0.221774	0.370933	0.522248	0.083871	0.0127389	0.0849057	0.183246	0.1125
21q	0.235955	0.196517	0.122137	0.0777027	0	0.0323129	0.191489	0.0306748	0.0273438	0.0603865	0.0725806	0.0460405	0.0552486	0.0903553	0.0617284	0.0905797	0.0180723	0.0121951	0.029661	0.137097	0.136659	0.0163934	0.683871	0.00636943	0.0283019	0.0680628	0.175
22q	0.0337079	0.0696517	0.0429389	0.0439189	0.111111	0.0221088	0	0.0858896	0.125	0.0543478	0.0564516	0.0239411	0.0883978	0.15533	0.0123457	0.0126812	0.0301205	0.0121951	0	0.129032	0.201735	0.0257611	0.193548	0.00424628	0.0377358	0.0244328	0.0625
