# Supplementary material for: Hard wiring of normal tissue-specific chromosome-wide gene expression levels is an additional factor driving cancer type-specific aneuploidies
Source: Genome Med. 2021 May 25;13:93. doi: 10.1186/s13073-021-00905-y (PMC8147418; doi:10.1186/s13073-021-00905-y)
Supplement: Supplementary file 19 — Additional file 19: Table S14. Frequency of losses of each chromosome arm in cancer types grouped by normal tissue of tumor origin. [file 13073_2021_905_MOESM19_ESM.xlsx]

## Sheet: Table S14
Additional file 19: Table S14
Frequency of losses of each chromosome arm in cancer types grouped by normal tissue of tumor origin (derived from supplementary data of Taylor et al, Cell 2018)
	ACC	BLCA	BRCA	CESC	CHOL	COAD/READ	DLBC	ESCA	HNSC	KIRC/KIRP/KICH	LAML	LGG/GBM	LIHC	LUAD/LUSC	MESO	OV	PAAD	PCPG	PRAD	SARC	SKCM	STAD	TGCT	THCA	THYM	UCEC/UCS	UVM
1p	0.460674	0.106965	0.222328	0.0506757	0.111111	0.253401	0.12766	0.196319	0.138672	0.167874	0.00806452	0.169429	0.209945	0.252792	0.135802	0.0960145	0.222892	0.621951	0.0360169	0.0766129	0.117137	0.208431	0.135484	0.00849257	0.0660377	0.052356	0.225
1q	0.314607	0.0671642	0.00954198	0.027027	0	0.0901361	0.0638298	0.0490798	0.0625	0.118357	0.00806452	0.00736648	0	0.0365482	0.0123457	0.0144928	0.0421687	0.0670732	0	0.104839	0.0195228	0.0327869	0.0580645	0.00636943	0	0.0191972	0
2p	0.370787	0.0621891	0.125954	0.0439189	0	0.047619	0	0.0552147	0.0488281	0.0797101	0	0.0239411	0.0773481	0.0416244	0.0987654	0.0471014	0.060241	0.0426829	0.0105932	0.266129	0.110629	0.0421546	0.0516129	0.0191083	0.0188679	0.008726	0
2q	0.325843	0.171642	0.153626	0.111486	0	0.0391156	0.0638298	0.0736196	0.0742188	0.0797101	0	0.0184162	0.0856354	0.0629442	0.0617284	0.0561594	0	0.0853659	0.0127119	0.173387	0.0997831	0.0468384	0.0580645	0.0191083	0.0283019	0.0226876	0
3p	0.303371	0.129353	0.163168	0.351351	0.638889	0.127551	0.0638298	0.533742	0.609375	0.434783	0.0322581	0.0359116	0.10221	0.607107	0.0617284	0.161232	0.186747	0.323171	0.0148305	0.104839	0.106291	0.234192	0.232258	0.00424628	0.132075	0.0942408	0.4875
3q	0.269663	0.0323383	0.0553435	0.0135135	0.111111	0.0833333	0.0638298	0.0490798	0.0117188	0.0833333	0.016129	0.0313076	0.0828729	0.0984772	0.0617284	0.00724638	0.0722892	0.512195	0.00423729	0.169355	0.10846	0.0796253	0.16129	0.00636943	0.0566038	0.0209424	0.5
4p	0.0786517	0.291045	0.29771	0.415541	0.194444	0.307823	0.0638298	0.472393	0.326172	0.0978261	0	0.0497238	0.176796	0.37665	0.345679	0.346014	0.108434	0.0670732	0.0317797	0.129032	0.145336	0.330211	0.63871	0.00212314	0.0471698	0.139616	0.0125
4q	0.101124	0.271144	0.21374	0.256757	0.361111	0.285714	0.106383	0.392638	0.214844	0.0881643	0	0.0690608	0.372928	0.350254	0.395062	0.398551	0.108434	0.054878	0.0190678	0.173387	0.177874	0.351288	0.774194	0.00212314	0.0283019	0.172775	0.05
5p	0.0337079	0.0646766	0.0658397	0.027027	0.0277778	0.10034	0.0425532	0.153374	0.0488281	0.02657	0.016129	0.0313076	0	0.0324873	0	0.0742754	0.0662651	0.0304878	0.0127119	0.0685484	0.121475	0.0843091	0.716129	0	0	0.0453752	0.0125
5q	0.0337079	0.40796	0.200382	0.192568	0.0833333	0.195578	0.0425532	0.374233	0.324219	0.0217391	0	0.0313076	0.0635359	0.528934	0	0.360507	0.10241	0	0.0317797	0.100806	0.212581	0.259953	0.709677	0	0.00943396	0.132635	0.0375
6p	0.247191	0.114428	0.0925573	0.0878378	0.111111	0.0663265	0	0.171779	0.109375	0.181159	0	0.0626151	0.0276243	0.13198	0.0740741	0.0905797	0.240964	0.0121951	0.0169492	0.177419	0.0498915	0.0866511	0.0903226	0.00424628	0.169811	0.0314136	0
6q	0.280899	0.345771	0.26145	0.216216	0.694444	0.10034	0.191489	0.177914	0.132812	0.217391	0	0.13628	0.248619	0.33401	0.395062	0.282609	0.433735	0.0914634	0.0487288	0.141129	0.468547	0.145199	0.2	0.00849257	0.169811	0.0575916	0.225
7p	0.0674157	0.039801	0.0715649	0.0810811	0.0555556	0.00510204	0.0425532	0.0429448	0.0351562	0.00603865	0.112903	0.00276243	0.0303867	0.0751269	0	0.141304	0.0120482	0	0	0.0927419	0.0281996	0.0210773	0.0322581	0	0.0188679	0.0732984	0
7q	0.0674157	0.0721393	0.0944656	0.121622	0.0555556	0.0170068	0.0425532	0.0981595	0.0664062	0.00603865	0.153226	0.00092081	0.0469613	0.084264	0	0.0525362	0.0240964	0.0365854	0	0.0766129	0.0260304	0.0632319	0.0322581	0	0	0.0802792	0
8p	0.235955	0.542289	0.435115	0.293919	0.277778	0.421769	0.234043	0.263804	0.4375	0.177536	0.00806452	0.0506446	0.596685	0.502538	0.160494	0.528986	0.246988	0.121951	0.266949	0.266129	0.184382	0.227166	0.0967742	0.00636943	0.0188679	0.190227	0.2125
8q	0.179775	0.0373134	0.0181298	0.0608108	0	0.0204082	0.0638298	0.0306748	0.00390625	0.0664251	0	0.0294659	0.0220994	0.0335025	0	0.0416667	0.0481928	0.0853659	0	0.108871	0.0433839	0.0374707	0.0322581	0.00636943	0.0188679	0.0226876	0
9p	0.292135	0.343284	0.256679	0.148649	0.388889	0.119048	0.0425532	0.447853	0.339844	0.178744	0.00806452	0.188766	0.259669	0.520812	0.209877	0.300725	0.349398	0.0426829	0.0317797	0.217742	0.603037	0.271663	0.43871	0.0254777	0.0471698	0.151832	0.0625
9q	0.123596	0.373134	0.208015	0.158784	0.472222	0.12585	0.0425532	0.208589	0.119141	0.188406	0.016129	0.0662983	0.251381	0.414213	0.222222	0.391304	0.174699	0.0487805	0	0.0766129	0.433839	0.194379	0.425806	0.0403397	0.0377358	0.237347	0.025
10p	0.191011	0.0845771	0.0906489	0.182432	0.111111	0.153061	0.0425532	0.196319	0.242188	0.130435	0.00806452	0.474217	0.0801105	0.256853	0.17284	0.0597826	0.156627	0	0.0360169	0.350806	0.479393	0.107728	0.509677	0.0106157	0.0377358	0.0558464	0
10q	0.213483	0.278607	0.167939	0.206081	0.111111	0.178571	0.0425532	0.214724	0.183594	0.147343	0.00806452	0.511971	0.18232	0.295431	0.111111	0.153986	0.150602	0.00609756	0.0508475	0.383065	0.535792	0.145199	0.464516	0.0106157	0.0377358	0.0680628	0.0125
11p	0.426966	0.427861	0.160305	0.22973	0.166667	0.119048	0.0212766	0.251534	0.191406	0.0458937	0.016129	0.0994475	0.121547	0.215228	0	0.26087	0.120482	0.304878	0.0169492	0.254032	0.249458	0.105386	0.696774	0.0106157	0.0943396	0.139616	0.0125
11q	0.404494	0.161692	0.237595	0.266892	0.222222	0.14966	0.0425532	0.294479	0.3125	0.0495169	0	0.0488029	0.146409	0.184772	0	0.134058	0.0963855	0.207317	0.00847458	0.209677	0.279826	0.103044	0.832258	0.0169851	0.0754717	0.0855148	0
12p	0.0337079	0.0995025	0.101145	0.128378	0	0.103741	0.106383	0.134969	0.0449219	0.0157005	0.0403226	0.0267035	0.116022	0.105584	0.0740741	0.048913	0.0963855	0.0243902	0.0699153	0.221774	0.0997831	0.124122	0	0	0.0754717	0.0628272	0.025
12q	0	0.126866	0.119275	0.0540541	0.0833333	0.103741	0.0425532	0.153374	0.0703125	0.0144928	0.00806452	0.0432781	0.0524862	0.119797	0.037037	0.121377	0.138554	0.0121951	0.0127119	0.137097	0.149675	0.107728	0.00645161	0	0.0754717	0.0645724	0.0125
13q	0.494382	0.141791	0.341603	0.165541	0.416667	0.0255102	0.0851064	0.300613	0.261719	0.135266	0.00806452	0.163904	0.21547	0.481218	0.382716	0.389493	0.0903614	0.0304878	0.110169	0.354839	0.160521	0.0491803	0.780645	0.0233546	0.103774	0.129145	0.025
14q	0.213483	0.251244	0.203244	0.097973	0.277778	0.323129	0.0638298	0.184049	0.0800781	0.263285	0.00806452	0.154696	0.185083	0.206091	0.432099	0.244565	0.0722892	0.103659	0.0169492	0.137097	0.262473	0.213115	0.122581	0.00212314	0	0.108202	0.0125
15q	0.348315	0.283582	0.21374	0.114865	0.0833333	0.335034	0.12766	0.245399	0.146484	0.071256	0.0241935	0.0791897	0.160221	0.283249	0.0740741	0.317029	0.13253	0.0304878	0.0317797	0.0927419	0.0867679	0.142857	0.180645	0.0169851	0.0283019	0.17801	0.05
16p	0.0786517	0.18408	0.0572519	0.0810811	0.0277778	0.0578231	0	0.288344	0.0898438	0.0169082	0.00806452	0.0322284	0	0.174619	0.0246914	0.280797	0.0722892	0.0487805	0.0169492	0.125	0.112798	0.187354	0.303226	0.00212314	0.0377358	0.13089	0
16q	0.0561798	0.218905	0.548664	0.152027	0.138889	0.0680272	0.0851064	0.245399	0.144531	0.0338164	0.016129	0.0626151	0.350829	0.327919	0.148148	0.548913	0.0903614	0.0243902	0.177966	0.419355	0.273319	0.276347	0.36129	0.00849257	0.132075	0.249564	0.175
17p	0.370787	0.452736	0.540076	0.307432	0.222222	0.55102	0.191489	0.404908	0.220703	0.123188	0.0806452	0.0506446	0.475138	0.548223	0.320988	0.744565	0.524096	0.317073	0.122881	0.0887097	0.295011	0.40281	0.316129	0.0106157	0.132075	0.242583	0.025
17q	0.314607	0.0472637	0.128817	0.0675676	0	0.113946	0	0.0858896	0.0644531	0.0905797	0.0241935	0.0239411	0.0497238	0.0751269	0.037037	0.380435	0.0783133	0.0670732	0.0211864	0.0846774	0.10846	0.11007	0.0967742	0.00212314	0.0377358	0.108202	0
18p	0.47191	0.164179	0.252863	0.128378	0	0.554422	0.148936	0.245399	0.138672	0.137681	0.0483871	0.0865562	0.174033	0.240609	0.148148	0.327899	0.210843	0.0731707	0.0826271	0.181452	0.214751	0.192037	0.774194	0.00849257	0.0754717	0.0907504	0.0125
18q	0.426966	0.375622	0.251908	0.138514	0.222222	0.656463	0	0.503067	0.402344	0.149758	0.0241935	0.06814	0.19337	0.35533	0.148148	0.40942	0.5	0.0182927	0.131356	0.237903	0.201735	0.34192	0.812903	0.00849257	0.0754717	0.125654	0.025
19p	0.0786517	0.19403	0.129771	0.158784	0.0555556	0.102041	0.0425532	0.269939	0.152344	0.0253623	0	0.0119705	0.107735	0.339086	0.0617284	0.123188	0.13253	0	0.0148305	0.0362903	0.132321	0.255269	0.23871	0	0.0283019	0.0837696	0
19q	0.0674157	0.0572139	0.0849237	0.0337838	0	0.0680272	0	0.134969	0.117188	0.0217391	0	0.19337	0.0662983	0.161421	0.0740741	0.17029	0.0481928	0.0243902	0.0169492	0.0967742	0.112798	0.112412	0.283871	0.00212314	0.0283019	0.0418848	0.0125
20p	0.157303	0.0746269	0.0916031	0.0810811	0.166667	0.153061	0	0.128834	0.078125	0.0157005	0.00806452	0.0156538	0.0469613	0.127919	0.135802	0.048913	0.10241	0.0182927	0.029661	0.185484	0.0759219	0.0421546	0.193548	0	0	0.0383944	0
20q	0.0898876	0.0323383	0.0276718	0.0337838	0	0	0	0.0245399	0.0410156	0.00483092	0	0.0092081	0.019337	0.0730964	0.0123457	0	0	0.0182927	0	0.0443548	0.00867679	0	0.116129	0	0.00943396	0.0191972	0
21q	0.213483	0.154229	0.129771	0.14527	0.361111	0.294218	0.0212766	0.503067	0.279297	0.136473	0	0.0377532	0.229282	0.343147	0.111111	0.219203	0.246988	0.182927	0.0338983	0.133065	0.130152	0.398126	0.0129032	0.0127389	0.0849057	0.08726	0.0125
22q	0.52809	0.263682	0.377863	0.148649	0.111111	0.311224	0.0851064	0.276074	0.111328	0.0905797	0.00806452	0.150092	0.165746	0.243655	0.679012	0.606884	0.222892	0.27439	0.0487288	0.133065	0.0845987	0.269321	0.206452	0.150743	0.0754717	0.193717	0
