# Supplementary material for: Hard wiring of normal tissue-specific chromosome-wide gene expression levels is an additional factor driving cancer type-specific aneuploidies
Source: Genome Med. 2021 May 25;13:93. doi: 10.1186/s13073-021-00905-y (PMC8147418; doi:10.1186/s13073-021-00905-y)
Supplement: Supplementary file 20 — Additional file 20: Table S15. Mean methylation levels of each chromosome arm in each normal tissue. [file 13073_2021_905_MOESM20_ESM.xlsx]

## Sheet: Table S15
Additional file 20: Table S15
Mean methylation levels of each chromosome arm in each normal tissue (data curated from 18 different methylation datasets. See Table S2)
(For ease of visualization of heatmaps, the mean chromosome arm-wide methylation levels (beta values) of each arm, were mapped to the reference distribution of arm imbalance scores using quantile normalization)
	Brain	Cervix Uteri	Colon	Esophagus	Kidney	Liver	Lung	Ovary	Pancreas	Skin	Uterus
1p	-0.0092081	-0.043919	-0.018707	-0.1411	-0.0157	-0.041436	-0.088325	-0.12319	-0.018072	-0.034707	-0.024433
1q	-0.04512	-0.11824	-0.16156	-0.22699	-0.084541	-0.14641	-0.26294	-0.32246	-0.084337	-0.17354	-0.095986
2p	-0.0046041	-0.013514	0.027211	-0.055215	0.020531	-0.019337	-0.072081	-0.088768	-0.0060241	0	0.012216
2q	-0.0018416	0.010135	0.054422	0.055215	0.03744	0.013812	-0.019289	0.009058	0.036145	0.030369	0.029668
3p	-0.042357	-0.094595	-0.098639	-0.17178	-0.076087	-0.10221	-0.24873	-0.20471	-0.078313	-0.10412	-0.068063
3q	-0.048803	-0.10473	-0.15476	-0.17178	-0.10145	-0.1547	-0.25279	-0.28623	-0.10241	-0.11497	-0.08726
4p	0.19705	0.29054	0.44048	0.17178	0.25966	0.29006	0.29239	0.27355	0.15663	0.36226	0.1466
4q	-0.063536	-0.13176	-0.2619	-0.17178	-0.13285	-0.18785	-0.29036	-0.2337	-0.1506	-0.13883	-0.078534
5p	0.49816	0.51689	0.72449	0.47239	0.36353	0.62431	0.52183	0.46558	0.21687	0.44469	0.30716
5q	-0.14549	-0.22635	-0.28912	-0.33742	-0.16908	-0.21547	-0.35533	-0.36232	-0.22892	-0.21475	-0.12042
6p	-0.0073665	-0.027027	-0.0034014	-0.06135	0.016908	-0.046961	-0.080203	-0.088768	-0.060241	-0.0021692	-0.019197
6q	-0.0018416	0	0.047619	0.092025	0.032609	0.016575	0.034518	0.10326	0.048193	0.036876	0.04363
7p	0.48158	0.38176	0.4949	0.37423	0.36111	0.49724	0.39594	0.37138	0.21084	0.43384	0.23211
7q	0.0082873	0.10473	0.069728	0.1227	0.14372	0.12707	0.14822	0.16848	0.054217	0.045553	0.085515
8p	0.060773	0.16892	0.38435	0.26994	0.22101	0.17127	0.16447	0.25543	0.12048	0.29935	0.10995
8q	0.0082873	0.013514	0.068027	0.04908	0.088164	0.041436	0.13503	0.047101	0.018072	0.0086768	0.078534
9p	-0.1593	-0.26351	-0.31973	-0.42945	-0.1715	-0.3232	-0.4599	-0.47826	-0.3253	-0.42516	-0.16928
9q	0.0082873	0.074324	0.044218	0.018405	0.19807	0.13536	0.15025	0.1721	0.054217	0.11714	0.09075
10p	0.18785	0.33784	0.51531	0.34969	0.22585	0.27901	0.31371	0.32065	0.19277	0.38395	0.16405
10q	-0.0036832	-0.013514	0.035714	-0.04908	0.02657	-0.0027624	-0.038579	-0.039855	0.0060241	0.0043384	0.015707
11p	0.0055249	-0.013514	0.028912	-0.055215	0.048309	0.063536	0.0050761	0.0018116	0.018072	0.0043384	0.022688
11q	-0.0092081	-0.084459	-0.042517	-0.12883	-0.055556	-0.099448	-0.21523	-0.22283	-0.054217	-0.036876	-0.04712
12p	-0.0073665	-0.033784	0.0068027	-0.07362	-0.0096618	-0.063536	-0.073096	-0.092391	-0.042169	-0.0021692	-0.0034904
12q	-0.051565	-0.13514	-0.2534	-0.18405	-0.085749	-0.12707	-0.28426	-0.28986	-0.13253	-0.11063	-0.092496
13q	0.18416	0.18243	0.21939	0.22086	0.21618	0.21547	0.26294	0.27355	0.13253	0.35792	0.1466
14q	-0.023941	-0.067568	-0.011905	-0.11043	-0.062802	-0.088398	-0.13909	-0.12862	-0.078313	-0.0043384	-0.045375
15q	-0.016575	-0.087838	-0.093537	-0.10429	-0.066425	-0.1105	-0.23959	-0.17029	-0.054217	-0.0065076	-0.059337
16p	0.0036832	0.037162	0.042517	0.018405	0.16425	0.15193	0.045685	0.0072464	0.03012	0.0065076	0.017452
16q	0.046041	0.16892	0.078231	0.17178	0.22464	0.21823	0.19289	0.25181	0.096386	0.21475	0.10471
17p	-0.033149	-0.043919	-0.018707	-0.15951	-0.033816	-0.063536	-0.13503	-0.19565	-0.066265	-0.10412	-0.066318
17q	-0.029466	-0.070946	-0.07483	-0.15951	-0.036232	-0.077348	-0.20102	-0.23188	-0.060241	-0.036876	-0.064572
18p	-0.51197	-0.30405	-0.54082	-0.47239	-0.24034	-0.4558	-0.51472	-0.5942	-0.46988	-0.52928	-0.23386
18q	-0.12615	-0.17905	-0.27891	-0.19018	-0.16787	-0.1768	-0.3198	-0.32971	-0.19277	-0.20607	-0.10471
19p	-0.11971	-0.17905	-0.28741	-0.34969	-0.1087	-0.17403	-0.30254	-0.35688	-0.18675	-0.23644	-0.16579
19q	-0.16667	-0.28378	-0.51531	-0.42945	-0.20531	-0.35912	-0.46396	-0.52536	-0.40964	-0.45987	-0.22513
20p	-0.42449	-0.39865	-0.64966	-0.51534	-0.35266	-0.55525	-0.58985	-0.73007	-0.48193	-0.57918	-0.24433
20q	-0.077348	-0.20946	-0.29082	-0.35583	-0.1401	-0.23204	-0.43959	-0.36594	-0.21084	-0.23644	-0.11169
21q	0.028545	0.030405	0.061224	-0.042945	0.15097	0.066298	0.14315	0.13406	0.054217	0.0282	0.092496
22q	-0.12339	-0.21622	-0.29252	-0.41104	-0.16304	-0.19613	-0.42843	-0.37862	-0.19277	-0.39262	-0.16928
