# Supplementary material for: Hard wiring of normal tissue-specific chromosome-wide gene expression levels is an additional factor driving cancer type-specific aneuploidies
Source: Genome Med. 2021 May 25;13:93. doi: 10.1186/s13073-021-00905-y (PMC8147418; doi:10.1186/s13073-021-00905-y)
Supplement: Supplementary file 21 — Additional file 21: Table S16. Mean methylation levels (beta values) of each chromosome arm in each normal tissue sample. [file 13073_2021_905_MOESM21_ESM.xlsx]

## Sheet: Table S16
Additional file 21: Table S16
Mean methylation levels (beta values) of each chromosome arm in each normal tissue sample (data curated from 18 different methylation datasets. See Table S2)
tissue of origin	Brain	Brain	Brain	Brain	Brain	Brain	Brain	Brain	Brain	Brain	Brain	Brain	Brain	Brain	Brain	Brain	Brain	Brain	Brain	Brain	Brain	Brain	Brain	Brain	Brain	Brain	Brain	Brain	Brain	Brain	Brain	Brain	Brain	Brain	Brain	Brain	Brain	Brain	Brain	Brain	Brain	Brain	Brain	Brain	Brain	Brain	Brain	Brain	Brain
1p	0.46923	0.45402	0.46745	0.46545	0.46668	0.47254	0.47069	0.4596	0.45867	0.46819	0.46624	0.46673	0.46597	0.46066	0.46878	0.4715	0.46463	0.45627	0.46779	0.45856	0.46347	0.46451	0.46488	0.4704	0.4906	0.49086	0.49164	0.48909	0.48882	0.49094	0.47641	0.4896	0.48855	0.49121	0.48553	0.48964	0.4923	0.48942	0.4903	0.48899	0.48533	0.4864	0.49035	0.48855	0.49048	0.49167	0.49078	0.49156	0.48484
1q	0.43997	0.42802	0.44013	0.43648	0.43836	0.44702	0.44315	0.43217	0.42647	0.44435	0.43892	0.44136	0.43824	0.43512	0.43973	0.44336	0.43114	0.42313	0.43892	0.43317	0.43757	0.44036	0.43797	0.44158	0.4653	0.46351	0.4656	0.46358	0.46394	0.46556	0.4496	0.46556	0.46532	0.46491	0.4602	0.46353	0.46712	0.46314	0.46351	0.4649	0.46133	0.46152	0.46373	0.46444	0.46607	0.46403	0.46544	0.46511	0.45885
2p	0.47215	0.46105	0.47549	0.47399	0.47203	0.4795	0.47772	0.46457	0.45972	0.47485	0.47194	0.47351	0.47235	0.4687	0.47231	0.47648	0.46303	0.45576	0.47479	0.46525	0.47056	0.47194	0.47346	0.4731	0.49901	0.49784	0.5001	0.49625	0.49534	0.49698	0.48797	0.49785	0.49658	0.49811	0.49197	0.49629	0.49846	0.49717	0.49638	0.49603	0.49528	0.49779	0.4981	0.49919	0.49943	0.49704	0.49788	0.49809	0.49191
2q	0.47965	0.46565	0.47975	0.47762	0.47513	0.48544	0.4843	0.46977	0.46411	0.48327	0.47776	0.48074	0.47694	0.47366	0.47766	0.48283	0.46693	0.45969	0.47803	0.47065	0.47638	0.47774	0.47702	0.48015	0.50293	0.504	0.50425	0.50207	0.50197	0.50396	0.48802	0.5027	0.50222	0.5036	0.49839	0.5029	0.50415	0.50127	0.50243	0.50214	0.49854	0.49943	0.50237	0.503	0.50408	0.50422	0.50349	0.50389	0.4969
3p	0.44588	0.43477	0.44908	0.44727	0.44481	0.45289	0.45115	0.43868	0.43374	0.45004	0.44682	0.44854	0.44607	0.44283	0.44646	0.45097	0.43815	0.42902	0.44734	0.43934	0.44575	0.44663	0.44684	0.44794	0.47257	0.47124	0.47328	0.47093	0.47104	0.47179	0.46074	0.47215	0.47128	0.47136	0.46575	0.46985	0.47311	0.47118	0.46937	0.47103	0.46964	0.47118	0.47023	0.47493	0.47402	0.47104	0.47218	0.47206	0.46554
3q	0.43677	0.42531	0.43904	0.43802	0.43341	0.44368	0.4416	0.42788	0.42035	0.44237	0.43518	0.43948	0.43578	0.43357	0.4336	0.44088	0.42461	0.41605	0.4369	0.43125	0.43728	0.4384	0.4373	0.43812	0.46382	0.46418	0.46463	0.46381	0.46293	0.46424	0.45149	0.46541	0.46459	0.46472	0.45999	0.46338	0.46706	0.4626	0.46295	0.46345	0.46059	0.46121	0.46274	0.4625	0.46413	0.46463	0.46469	0.46462	0.45658
4p	0.5342	0.51767	0.53169	0.52952	0.53008	0.53515	0.53476	0.52253	0.52121	0.53196	0.52906	0.52979	0.53068	0.52522	0.53189	0.53366	0.52462	0.51871	0.53108	0.52046	0.52678	0.52773	0.52945	0.53158	0.55269	0.5526	0.55452	0.55026	0.55006	0.55167	0.54014	0.54999	0.54866	0.55256	0.54821	0.55055	0.55368	0.55142	0.55233	0.55099	0.548	0.54818	0.55212	0.5518	0.55469	0.55256	0.55166	0.55385	0.54431
4q	0.42266	0.41252	0.42654	0.42426	0.41574	0.43249	0.43037	0.41365	0.40189	0.43146	0.42369	0.42923	0.42183	0.42006	0.41964	0.42615	0.40548	0.39878	0.42321	0.41793	0.42549	0.42755	0.42362	0.42461	0.45421	0.45465	0.45476	0.45315	0.45317	0.45436	0.43602	0.45613	0.45346	0.45444	0.45109	0.4546	0.45608	0.45151	0.45377	0.45503	0.45018	0.45076	0.45354	0.45238	0.45492	0.45546	0.45563	0.45436	0.44857
5p	0.56908	0.55459	0.56609	0.56439	0.56347	0.57496	0.57083	0.5577	0.5505	0.56941	0.56423	0.56847	0.56503	0.5592	0.56593	0.56876	0.55216	0.54489	0.56967	0.55577	0.56297	0.56446	0.56338	0.56872	0.58871	0.58876	0.58954	0.58557	0.58181	0.5871	0.56991	0.58705	0.58656	0.58758	0.58193	0.58631	0.58824	0.5833	0.58694	0.58645	0.58332	0.5848	0.5876	0.58916	0.59005	0.58628	0.58596	0.58698	0.57983
5q	0.41318	0.39908	0.4147	0.41233	0.41035	0.41855	0.41708	0.40247	0.39883	0.41497	0.41111	0.41609	0.41023	0.40766	0.41181	0.4165	0.40247	0.39392	0.4134	0.40646	0.41097	0.41315	0.41166	0.41265	0.4376	0.43774	0.43878	0.43665	0.43769	0.43833	0.42393	0.43892	0.43704	0.43863	0.43379	0.43728	0.43996	0.43671	0.4382	0.43655	0.43527	0.43628	0.437	0.43935	0.43875	0.43909	0.43882	0.43905	0.43208
6p	0.46935	0.45388	0.46747	0.46501	0.46657	0.4748	0.4703	0.46104	0.45796	0.46899	0.4671	0.46824	0.46632	0.46319	0.46866	0.47095	0.46335	0.45671	0.46842	0.45987	0.46459	0.4672	0.46515	0.47082	0.49081	0.48943	0.491	0.48796	0.48746	0.48901	0.47336	0.48829	0.48824	0.49067	0.48642	0.48921	0.49013	0.48815	0.48935	0.48755	0.48552	0.48546	0.48985	0.48701	0.48964	0.48949	0.48964	0.49016	0.4845
6q	0.47517	0.46543	0.47879	0.47676	0.47202	0.48506	0.48076	0.46663	0.45737	0.48319	0.47668	0.48102	0.47519	0.47235	0.47305	0.47968	0.461	0.45296	0.4749	0.4692	0.47684	0.4778	0.47672	0.47807	0.50533	0.50542	0.50577	0.50437	0.50368	0.50532	0.48917	0.50588	0.50453	0.50609	0.50167	0.50495	0.50794	0.50299	0.50298	0.50445	0.50068	0.4996	0.50401	0.50332	0.50624	0.50667	0.50584	0.50633	0.49846
7p	0.53306	0.51686	0.53064	0.53021	0.52916	0.53637	0.53807	0.52023	0.51918	0.53337	0.52999	0.53086	0.52964	0.52392	0.53259	0.53346	0.52336	0.51618	0.53241	0.52074	0.52766	0.52904	0.53008	0.5298	0.55314	0.55474	0.5563	0.55111	0.55098	0.55335	0.53949	0.54991	0.55022	0.55208	0.54708	0.55225	0.55402	0.55137	0.55176	0.55195	0.55044	0.54944	0.55353	0.55512	0.55597	0.55354	0.55239	0.55334	0.54467
7q	0.49072	0.47843	0.49196	0.48972	0.48675	0.49724	0.49549	0.48093	0.47579	0.49339	0.4884	0.49242	0.48948	0.4843	0.48876	0.49387	0.47992	0.47226	0.49057	0.48183	0.48804	0.49078	0.48807	0.49132	0.51566	0.51506	0.51684	0.51442	0.51379	0.51575	0.5013	0.51598	0.51447	0.51598	0.51081	0.51537	0.51676	0.51392	0.51412	0.51533	0.51121	0.51196	0.51528	0.51428	0.51633	0.51626	0.51611	0.51626	0.50976
8p	0.51821	0.50496	0.52023	0.51706	0.51747	0.52539	0.52272	0.50957	0.50457	0.51936	0.51765	0.51915	0.51645	0.5115	0.51904	0.52111	0.50895	0.5008	0.52021	0.50693	0.51483	0.51477	0.51774	0.51772	0.54081	0.53731	0.5409	0.5375	0.53756	0.53906	0.52646	0.53888	0.53867	0.53914	0.53233	0.53661	0.5405	0.53916	0.5379	0.53749	0.5364	0.53855	0.53737	0.54218	0.54153	0.5378	0.53967	0.53954	0.53057
8q	0.48679	0.47475	0.48744	0.48742	0.4838	0.49282	0.49132	0.47784	0.47253	0.49025	0.48564	0.488	0.48534	0.48068	0.48633	0.49022	0.47629	0.47039	0.48784	0.47816	0.48388	0.48646	0.48584	0.48681	0.51292	0.51132	0.51422	0.5108	0.51055	0.51325	0.49992	0.51162	0.50979	0.51283	0.50676	0.51094	0.51395	0.51079	0.51095	0.51221	0.50918	0.50977	0.51157	0.51323	0.51383	0.51194	0.51302	0.5131	0.5064
9p	0.38928	0.37569	0.38947	0.38718	0.38903	0.39129	0.38711	0.37897	0.37856	0.39093	0.3841	0.38793	0.38694	0.38377	0.38826	0.39133	0.38426	0.37725	0.38934	0.38284	0.38563	0.38546	0.38751	0.3892	0.41066	0.41003	0.40711	0.41039	0.40957	0.41174	0.40162	0.41262	0.40913	0.41257	0.40637	0.40996	0.41297	0.41216	0.41229	0.41017	0.40707	0.40799	0.40855	0.4057	0.40946	0.41221	0.41227	0.41188	0.40657
9q	0.49153	0.47479	0.48873	0.48536	0.48807	0.49513	0.49619	0.47981	0.47942	0.49242	0.48908	0.4884	0.48754	0.4818	0.4927	0.4933	0.48442	0.47599	0.48686	0.47968	0.48274	0.48629	0.48487	0.49103	0.51292	0.51369	0.51482	0.51202	0.51044	0.51352	0.4964	0.50908	0.51057	0.51209	0.50608	0.51016	0.51513	0.5118	0.51004	0.51187	0.5077	0.50708	0.51237	0.51347	0.51586	0.51238	0.51193	0.51397	0.50483
10p	0.51679	0.50761	0.52353	0.52069	0.51548	0.52656	0.52709	0.50929	0.5018	0.52428	0.52022	0.5214	0.52011	0.51482	0.51595	0.5238	0.50616	0.49827	0.51992	0.51041	0.51905	0.52058	0.52177	0.52003	0.54684	0.54512	0.54867	0.54704	0.5457	0.54653	0.53458	0.5461	0.54699	0.54583	0.54166	0.54406	0.5485	0.5445	0.54374	0.54622	0.5443	0.54484	0.54667	0.5491	0.54947	0.54504	0.54682	0.54652	0.54073
10q	0.47937	0.46372	0.47695	0.473	0.47501	0.48383	0.48231	0.46787	0.4634	0.48046	0.47526	0.47731	0.47517	0.47029	0.47694	0.48055	0.46884	0.46051	0.47543	0.4675	0.47291	0.47559	0.47305	0.48014	0.50315	0.50428	0.50428	0.5009	0.50029	0.50294	0.485	0.5014	0.50123	0.50278	0.4976	0.50133	0.50377	0.50025	0.50077	0.50074	0.49648	0.49687	0.50168	0.49963	0.50342	0.50358	0.50181	0.50299	0.49604
11p	0.49038	0.47604	0.48779	0.48723	0.48652	0.495	0.49134	0.4799	0.47863	0.49051	0.48952	0.48776	0.48819	0.48296	0.4894	0.49284	0.48495	0.47709	0.48951	0.47895	0.48488	0.48607	0.48678	0.491	0.51304	0.51338	0.51451	0.51246	0.51076	0.51405	0.49937	0.51269	0.51147	0.51397	0.50754	0.5114	0.514	0.51096	0.51287	0.5116	0.5083	0.50987	0.51327	0.51248	0.51442	0.5134	0.51358	0.51457	0.50681
11q	0.45823	0.44388	0.45602	0.45332	0.45441	0.46231	0.46104	0.44844	0.44482	0.45949	0.45429	0.45625	0.4541	0.45011	0.45634	0.45958	0.45072	0.44131	0.45551	0.44788	0.45233	0.45429	0.45342	0.45885	0.48121	0.48099	0.48261	0.48021	0.48079	0.48175	0.46528	0.48055	0.48076	0.48171	0.47658	0.47988	0.48344	0.47971	0.48014	0.48048	0.47691	0.47837	0.4816	0.48057	0.48294	0.48167	0.48265	0.4818	0.47739
12p	0.46368	0.4522	0.4679	0.46583	0.45998	0.47294	0.46861	0.45602	0.449	0.46903	0.46353	0.46781	0.46487	0.46041	0.46213	0.46757	0.45277	0.44505	0.46563	0.45796	0.46484	0.4666	0.46603	0.46544	0.49046	0.49118	0.49265	0.49024	0.48939	0.49198	0.47695	0.49157	0.49051	0.4924	0.4878	0.49122	0.49272	0.489	0.49104	0.48999	0.48835	0.48819	0.49	0.49012	0.49247	0.491	0.49095	0.49215	0.48611
12q	0.43222	0.41987	0.43306	0.42911	0.42969	0.43745	0.4361	0.42424	0.42146	0.43408	0.43107	0.43214	0.4301	0.42584	0.43305	0.43455	0.42588	0.41822	0.43114	0.4236	0.42824	0.43024	0.43003	0.4316	0.45694	0.45719	0.46033	0.45665	0.45684	0.45774	0.44332	0.45688	0.45705	0.45784	0.45157	0.45612	0.45966	0.45561	0.45715	0.45713	0.45405	0.45495	0.45729	0.45884	0.46056	0.45742	0.45827	0.45859	0.45188
13q	0.51677	0.50572	0.51946	0.51882	0.51437	0.52545	0.52159	0.50693	0.50016	0.52198	0.51536	0.52007	0.51684	0.51212	0.51393	0.51984	0.50438	0.49551	0.51844	0.50803	0.5166	0.51798	0.51856	0.51748	0.54403	0.5429	0.54407	0.54247	0.54132	0.54267	0.53124	0.54414	0.54201	0.54301	0.53737	0.54084	0.54416	0.54237	0.54088	0.54215	0.54003	0.54056	0.54128	0.54435	0.54411	0.54263	0.54334	0.54345	0.5351
14q	0.45545	0.44261	0.45377	0.45086	0.45118	0.45983	0.45946	0.44552	0.44212	0.45728	0.45445	0.45439	0.4528	0.44829	0.45387	0.45749	0.44532	0.43903	0.45367	0.44568	0.4508	0.45238	0.45101	0.45708	0.47894	0.47954	0.48033	0.47839	0.47834	0.47987	0.46429	0.47912	0.47861	0.47911	0.47483	0.47823	0.48082	0.47726	0.47824	0.47845	0.47398	0.47592	0.4796	0.47953	0.48088	0.48002	0.48017	0.48019	0.47531
15q	0.45281	0.44014	0.45388	0.45107	0.45092	0.45856	0.45551	0.44335	0.44023	0.45552	0.45168	0.45396	0.45134	0.44767	0.45242	0.45573	0.44493	0.43702	0.45275	0.44471	0.44987	0.45248	0.45028	0.45491	0.47681	0.47687	0.47868	0.47595	0.47566	0.47717	0.46222	0.47739	0.47746	0.47871	0.47298	0.47648	0.47929	0.47608	0.47668	0.47609	0.4728	0.47499	0.47592	0.47768	0.47859	0.47744	0.47838	0.4783	0.4713
16p	0.49047	0.47468	0.48645	0.4838	0.48989	0.49197	0.4926	0.48022	0.48331	0.48716	0.4873	0.48493	0.4854	0.47978	0.4895	0.49006	0.4865	0.48175	0.48831	0.47845	0.48101	0.48256	0.48422	0.49017	0.51034	0.50929	0.51417	0.50855	0.50817	0.50914	0.49602	0.50685	0.50763	0.50835	0.50193	0.507	0.51148	0.50882	0.50736	0.50925	0.50542	0.50587	0.50934	0.51143	0.51316	0.508	0.50887	0.51054	0.5062
16q	0.51812	0.50103	0.5143	0.5101	0.51548	0.52096	0.52124	0.50724	0.50495	0.51602	0.51337	0.51336	0.51315	0.50617	0.51696	0.51766	0.51125	0.50422	0.51384	0.5037	0.50954	0.51131	0.51077	0.5173	0.53852	0.53857	0.54094	0.53916	0.53689	0.53932	0.52159	0.53598	0.53756	0.53922	0.53355	0.53703	0.54148	0.53618	0.53725	0.53809	0.5324	0.5333	0.54078	0.53869	0.54033	0.53904	0.53996	0.5402	0.53231
17p	0.45289	0.43728	0.4499	0.44796	0.45161	0.45507	0.4551	0.44229	0.44324	0.45011	0.44914	0.44773	0.44744	0.444	0.45324	0.45358	0.45062	0.44496	0.44997	0.44175	0.44636	0.44704	0.44828	0.45307	0.47452	0.4758	0.47689	0.47361	0.47509	0.47463	0.4632	0.47222	0.47302	0.47459	0.4674	0.47281	0.47614	0.47357	0.47346	0.47426	0.47174	0.47319	0.47479	0.47606	0.47727	0.47508	0.47483	0.47525	0.46941
17q	0.45483	0.43917	0.45119	0.44713	0.45225	0.45845	0.45717	0.44492	0.44351	0.45429	0.45091	0.45082	0.44995	0.44486	0.45479	0.45512	0.44938	0.44262	0.45114	0.44292	0.44645	0.44923	0.44751	0.45663	0.47775	0.4791	0.48	0.47691	0.47587	0.4782	0.46035	0.47549	0.47567	0.4787	0.47331	0.47688	0.48024	0.47548	0.47723	0.47715	0.47193	0.47175	0.47822	0.4762	0.47977	0.47875	0.47784	0.47876	0.47294
18p	0.33963	0.33007	0.33946	0.33993	0.33986	0.34535	0.34491	0.33312	0.33143	0.34276	0.3405	0.34	0.33894	0.34011	0.34065	0.34795	0.33374	0.32974	0.34254	0.33193	0.33928	0.33943	0.34108	0.34287	0.37	0.37214	0.37398	0.37154	0.36667	0.37092	0.36229	0.36907	0.36829	0.37182	0.36747	0.36873	0.37182	0.36891	0.36967	0.36952	0.3704	0.36852	0.36933	0.37266	0.37247	0.37072	0.3703	0.37227	0.36899
18q	0.41341	0.4024	0.41375	0.41222	0.41073	0.41934	0.42041	0.40435	0.40187	0.41546	0.41361	0.41299	0.41151	0.40945	0.41577	0.41714	0.4044	0.39838	0.41464	0.4039	0.41137	0.41261	0.41166	0.41421	0.44211	0.4405	0.44143	0.43868	0.43732	0.4415	0.42821	0.43974	0.442	0.43979	0.43694	0.43935	0.44024	0.43982	0.43866	0.44099	0.43892	0.4382	0.44059	0.44237	0.44272	0.44071	0.44063	0.43962	0.43821
19p	0.42734	0.41069	0.42256	0.42061	0.42497	0.42601	0.42765	0.4176	0.41961	0.42254	0.4219	0.42089	0.42271	0.41671	0.42637	0.42641	0.42582	0.41821	0.42503	0.41493	0.41717	0.42028	0.42102	0.42574	0.45237	0.45272	0.45661	0.44892	0.44818	0.45096	0.43805	0.44729	0.44884	0.45103	0.44492	0.4497	0.45239	0.45031	0.45019	0.45057	0.44776	0.44853	0.45129	0.45035	0.45463	0.45085	0.45146	0.453	0.44812
19q	0.38137	0.3671	0.3785	0.37498	0.37884	0.38299	0.37987	0.3726	0.37371	0.37871	0.37564	0.37806	0.37744	0.37468	0.38104	0.38196	0.37931	0.3714	0.38108	0.37346	0.37457	0.37777	0.37475	0.38291	0.40552	0.40665	0.40756	0.40293	0.40279	0.40655	0.39126	0.40436	0.40399	0.40665	0.40348	0.40587	0.40682	0.40381	0.40632	0.40485	0.40126	0.4023	0.40612	0.4038	0.40733	0.4063	0.40629	0.40715	0.4044
20p	0.3517	0.34189	0.35206	0.34751	0.35075	0.35606	0.3526	0.34342	0.34498	0.35286	0.34799	0.35008	0.35006	0.34859	0.35235	0.35503	0.3495	0.33989	0.35121	0.34382	0.34847	0.34919	0.34837	0.35469	0.37777	0.37754	0.37922	0.37684	0.37696	0.3779	0.364	0.37799	0.37739	0.37872	0.37364	0.37774	0.37922	0.3755	0.37783	0.37549	0.37389	0.37501	0.37731	0.37684	0.37854	0.37761	0.37837	0.379	0.37668
20q	0.43297	0.4181	0.42898	0.42608	0.42931	0.43538	0.43319	0.42352	0.42391	0.42979	0.42781	0.42773	0.4298	0.4236	0.4325	0.43372	0.42919	0.41953	0.4308	0.41958	0.42427	0.42745	0.42669	0.43348	0.45632	0.4565	0.458	0.45573	0.45397	0.45635	0.44367	0.4556	0.45507	0.4577	0.4518	0.45416	0.45638	0.45448	0.45527	0.45423	0.45146	0.4521	0.45568	0.4538	0.45781	0.45617	0.45605	0.4574	0.45123
21q	0.49563	0.4816	0.49283	0.49067	0.49252	0.50255	0.50001	0.48623	0.48148	0.49822	0.49276	0.49363	0.49286	0.48863	0.49464	0.49516	0.48642	0.48062	0.4935	0.48413	0.48824	0.49184	0.4912	0.49743	0.51759	0.51836	0.51869	0.51731	0.51498	0.51955	0.50262	0.51681	0.51591	0.51918	0.51356	0.51803	0.51848	0.51541	0.5148	0.51575	0.51107	0.51274	0.51754	0.51657	0.51963	0.51867	0.51805	0.51804	0.51158
22q	0.42123	0.40601	0.4183	0.41623	0.41865	0.42183	0.42156	0.41181	0.41425	0.41635	0.41659	0.41444	0.41723	0.41149	0.42271	0.42253	0.42016	0.41464	0.42046	0.41024	0.41291	0.41438	0.41572	0.41907	0.4448	0.44305	0.44632	0.4426	0.4412	0.44357	0.43438	0.44021	0.44209	0.4442	0.43657	0.4406	0.44428	0.44404	0.44258	0.44153	0.44146	0.44295	0.44249	0.44629	0.44643	0.44213	0.44372	0.44416	0.43811
[truncated: 716 more columns]
